# Supplementary material for: IrSPI, a Tick Serine Protease Inhibitor Involved in Tick Feeding and Bartonella henselae Infection
Source: PLoS Negl Trop Dis. 2014 Jul 24;8(7):e2993. doi: 10.1371/journal.pntd.0002993 (PMC4109860; doi:10.1371/journal.pntd.0002993)
Supplement: Table S1 — Differentially expressed isotigs between Ixodes ricinus salivary glands infected with Bartonella henselae and non-infected ones. Both up-regulated and down-regulated isotigs following bacterial infection are presented in separate tabs with their corresponding best BlastX match to NR protein, annotation with GO terms, and allocation to various biological pathways using the KEGG server. Bir: B. henselae infected sample; Nir: non-infected sample; RA: relative abundance; FC: fold change; NA: not applicate. (XLS) [file pntd.0002993.s001.xls]

## Sheet: Differential expressed isotigs
		Table S1: Differentially expressed isotigs between Ixodes ricinus salivary glands infected with Bartonella henselae (Bir) and non-infected ones (Nir).
Isotigs ID	NIr count	RA (NIr)	BIr count	RA (BIr)	FC (BIr/Nir or -Nir/BIr)	χ2	Description	Best BlastX match to NR protein	E-Value	Similarity (%)	Biological Progress	Cellular Components	Molecular Functions	Pathway Description
isotig23882	12	0.002	239824	27.633	14580.8	0	secreted salivary protein	gi|67083761|gb|AAY66815.1|putative secreted protein [Ixodes scapularis]	1.4844e-61	96	-	-	F:serine-type endopeptidase inhibitor activity	-
isotig04902	6	0.001	41207	4.748	5010.6	0	secreted salivary gland	gi|51011472|gb|AAT92145.1|putative salivary secreted peptide [Ixodes pacificus]	1.76101e-15	73	-	-	-	-
isotig20390	8	0.001	20673	2.382	1885.3	0	---NA---				-	-	-	-
isotig11088	93	0.015	77194	8.894	605.6	0	secreted protein	gi|164510727|emb|CAJ20017.1|putative secreted salivary protein precursor [Ixodes ricinus]	2.26967e-64	84	-	-	-	-
isotig22830	15	0.002	10419	1.2	506.8	0	secreted salivary gland	gi|51011472|gb|AAT92145.1|putative salivary secreted peptide [Ixodes pacificus]	1.21623e-32	88	-	-	-	-
isotig18728	5	0.001	3124	0.36	455.8	0	---NA---				-	-	-	-
isotig18603	77	0.012	46706	5.381	442.5	0	---NA---				-	-	-	-
isotig22011	35	0.006	16679	1.922	347.7	0	cysteine rich secreted peptide	gi|56159939|gb|AAV80781.1|putative secreted salivary gland peptide [Ixodes scapularis]	7.66644e-29	67	-	-	-	-
isotig11089	7	0.001	2705	0.312	281.9	0	secreted protein	gi|164510727|emb|CAJ20017.1|putative secreted salivary protein precursor [Ixodes ricinus]	1.52108e-58	79	-	-	-	-
isotig21737	11	0.002	4018	0.463	266.5	0	secreted salivary protein	gi|67083511|gb|AAY66691.1|putative secreted salivary protein [Ixodes scapularis]	8.53753e-48	79	-	-	-	-
isotig02703	19	0.003	6631	0.764	254.6	0	secreted salivary protein	gi|67083479|gb|AAY66675.1|putative salivary secreted protein [Ixodes scapularis]	1.05177e-50	78	-	-	-	-
isotig11432	13	0.002	4239	0.488	237.9	0	secreted salivary gland peptide	gi|56159949|gb|AAV80786.1|putative secreted salivary gland peptide [Ixodes scapularis]	7.19315e-14	60	-	-	-	-
isotig23385	7	0.001	2200	0.253	229.3	0	secreted salivary protein	gi|67083495|gb|AAY66683.1|putative secreted salivary protein [Ixodes scapularis]	1.11098e-35	65	-	-	-	-
isotig22815	10	0.002	2923	0.337	213.3	0	secreted	gi|241855034|ref|XP_002415989.1|secreted protein, putative [Ixodes scapularis]	3.75394e-30	92	-	-	-	-
isotig02700	23	0.004	6456	0.744	204.8	0	secreted salivary protein	gi|67083479|gb|AAY66675.1|putative salivary secreted protein [Ixodes scapularis]	2.82282e-43	74	-	-	-	-
isotig20624	5	0.001	1193	0.137	174.1	0	---NA---				-	-	-	-
isotig23351	157	0.025	33352	3.843	155	0	---NA---				-	-	-	-
isotig22946	30	0.005	5834	0.672	141.9	0	---NA---				-	-	-	-
isotig19568	9	0.001	1534	0.177	124.4	0	---NA---				-	-	-	-
isotig21029	5	0.001	819	0.094	119.5	0	histamine binding protein	gi|67083659|gb|AAY66765.1|putative secreted salivary protein of the histamine binding family [Ixodes scapularis]	7.04423e-57	73	-	-	F:binding	-
isotig10473	22	0.003	3555	0.41	117.9	0	hypothetical protein IscW_ISCW024053 [Ixodes scapularis]	gi|241102064|ref|XP_002409866.1|hypothetical protein IscW_ISCW024053 [Ixodes scapularis]	2.2846e-69	71	-	-	F:metal ion binding; F:zinc ion binding	-
isotig20599	11	0.002	1665	0.192	110.4	0	secreted protein	gi|67083419|gb|AAY66645.1|putative salivary protein [Ixodes scapularis]	5.16028e-65	94	-	-	-	-
isotig19769	10	0.002	1345	0.155	98.1	0	histamine binding protein	gi|67083417|gb|AAY66644.1|histamine binding protein [Ixodes scapularis]	6.7118e-67	71	-	-	F:binding	-
isotig22727	186	0.029	24736	2.85	97	0	---NA---				-	-	-	-
isotig21965	8	0.001	1032	0.119	94.1	0	secreted salivary gland	gi|241859766|ref|XP_002416248.1|secreted salivary gland peptide, putative [Ixodes scapularis]	2.32605e-50	76	-	-	-	-
isotig20578	18	0.003	2316	0.267	93.9	0	---NA---				-	-	-	-
isotig11680	585	0.092	71224	8.206	88.8	0	secreted protein	gi|67083469|gb|AAY66670.1|putative salivary secreted protein [Ixodes scapularis]	8.68627e-49	77	-	-	-	-
isotig21262	13	0.002	1567	0.181	87.9	0	---NA---				-	-	-	-
isotig21858	10	0.002	941	0.108	68.7	0	---NA---				-	-	-	-
isotig04508	166	0.026	15269	1.759	67.1	0	---NA---				-	-	-	-
isotig10501	70	0.011	5493	0.633	57.3	0	20 kda salivary gland	gi|241086527|ref|XP_002409169.1|20 kDa salivary gland protein, putative [Ixodes scapularis]	2.01314e-70	83	-	-	-	-
isotig18139	15	0.002	1175	0.135	57.2	0	hypothetical protein [Amblyomma maculatum]	gi|346465821|gb|AEO32755.1|hypothetical protein [Amblyomma maculatum]	5.56444e-11	46	-	-	-	-
isotig04460	11	0.002	814	0.094	54	0	hypothetical protein IscW_ISCW001727 [Ixodes scapularis]	gi|241053361|ref|XP_002407581.1|hypothetical protein IscW_ISCW001727 [Ixodes scapularis]	1.56851e-172	83	-	-	-	-
isotig18334	8	0.001	578	0.067	52.7	0	tumor susceptibility gene 101	gi|241835651|ref|XP_002415054.1|tumor susceptibility protein, putative [Ixodes scapularis]	1.81598e-91	95	P:cellular membrane organization; P:non-lytic virus budding; P:regulation of JAK-STAT cascade; P:negative regulation of growth of symbiont in host; P:protein transport; P:endosome transport; P:negative regulation of imaginal disc growth; P:cell differentiation; P:protein modification process; P:maintenance of apical/basal cell polarity; P:negative regulation of cellular process; P:ubiquitin-depen…	C:nucleolus; C:plasma membrane; C:multivesicular body; C:early endosome; C:endosome membrane	F:transcription cofactor activity; F:calcium-dependent protein binding; F:ubiquitin binding; F:ubiquitin protein ligase binding; F:DNA binding	-
isotig23559	17	0.003	1223	0.141	52.5	0	secreted salivary gland	gi|56159939|gb|AAV80781.1|putative secreted salivary gland peptide [Ixodes scapularis]	6.66861e-24	78	-	-	-	-
isotig04457	76	0.012	5405	0.623	51.9	0	hypothetical protein IscW_ISCW001727 [Ixodes scapularis]	gi|241053361|ref|XP_002407581.1|hypothetical protein IscW_ISCW001727 [Ixodes scapularis]	2.25305e-172	83	-	-	-	-
isotig19794	33	0.005	2331	0.269	51.5	0	peptidyl-prolyl cis-trans mitochondrial precursor	gi|241168961|ref|XP_002410318.1|peptidyl-prolyl cis-trans isomerase, putative [Ixodes scapularis]	2.35564e-125	99	P:protein folding; P:protein peptidyl-prolyl isomerization		F:peptidyl-prolyl cis-trans isomerase activity	-
isotig19509	108	0.017	7521	0.867	50.8	0	secreted salivary gland	gi|67083327|gb|AAY66599.1|salivary protein [Ixodes scapularis]	8.17529e-90	87	-	C:extracellular matrix	F:serine-type endopeptidase inhibitor activity; F:DNA binding; F:hydrolase activity	-
isotig23169	21	0.003	1416	0.163	49.2	0	---NA---				-	-	-	-
isotig07170	12	0.002	742	0.085	45.1	0	hypothetical protein IscW_ISCW024040 [Ixodes scapularis]	gi|240988298|ref|XP_002404209.1|hypothetical protein IscW_ISCW024040 [Ixodes scapularis]	2.79841e-81	87	-	-	-	-
isotig07184	1015	0.16	57130	6.583	41.1	0	---NA---				-	-	-	-
contig02192	20	0.003	1085	0.125	39.6	0	anticomplement protein 2	gi|164414642|emb|CAL51265.1|anticomplement protein IxAC-B4 precursor [Ixodes ricinus]	5.33937e-89	86	-	-	-	-
isotig20343	26	0.004	1313	0.151	36.8	0	---NA---				-	-	-	-
isotig19828	29	0.005	1223	0.141	30.8	0	secreted salivary gland	gi|67083311|gb|AAY66591.1|putative secreted salivary protein [Ixodes scapularis]	1.36771e-28	55	-	C:extracellular region	-	-
isotig23061	14	0.002	529	0.061	27.6	0	hypothetical protein IscW_ISCW006736 [Ixodes scapularis]	gi|242002700|ref|XP_002435993.1|hypothetical protein IscW_ISCW006736 [Ixodes scapularis]	4.95375e-19	59	-	-	-	-
isotig21215	14	0.002	510	0.059	26.6	0	---NA---				-	-	-	-
isotig20516	15	0.002	481	0.055	23.4	0	---NA---				-	-	-	-
isotig19181	179	0.028	5663	0.652	23.1	0	hypothetical protein IscW_ISCW006606 [Ixodes scapularis]	gi|242000574|ref|XP_002434930.1|hypothetical protein IscW_ISCW006606 [Ixodes scapularis]	1.12301e-20	60	-	-	-	-
isotig24255	127	0.02	3847	0.443	22.1	0	---NA---				-	-	-	-
isotig07598	56	0.009	1605	0.185	20.9	0	secreted salivary gland	gi|67083110|gb|AAY66491.1|putative salivary secreted protein [Ixodes scapularis]	1.28395e-26	63	-	-	-	-
isotig20899	56	0.009	1576	0.182	20.5	0	---NA---				-	-	-	-
isotig23239	40	0.006	1103	0.127	20.1	0	hebreain-like protein	gi|241780175|ref|XP_002400092.1|hebreain, putative [Ixodes scapularis]	2.61397e-64	96	P:response to other organism; P:defense response	-	F:metal ion binding	-
isotig19228	88	0.014	2421	0.279	20.1	0	25 kda salivary gland protein	gi|67083637|gb|AAY66754.1|putative secreted protein [Ixodes scapularis]	3.6848e-90	78	-	-	F:binding	-
isotig08237	25	0.004	682	0.079	19.9	0	---NA---				-	-		-
isotig08980	18	0.003	488	0.056	19.8	0	protein lsm12 homolog	gi|241614200|ref|XP_002406586.1|conserved hypothetical protein [Ixodes scapularis]	2.31288e-125	100	-	-	F:protein binding	-
isotig11199	51	0.008	1377	0.159	19.7	0	secreted salivary gland	gi|56159939|gb|AAV80781.1|putative secreted salivary gland peptide [Ixodes scapularis]	2.83174e-24	70	-	-	-	-
isotig06832	71	0.011	1905	0.219	19.6	0	tnf receptor-associated	gi|241129276|ref|XP_002404478.1|conserved hypothetical protein [Ixodes scapularis]	1.50603e-106	64	-	-	F:zinc ion binding	-
isotig23668	718	0.113	19207	2.213	19.5	0	---NA---				-	-	-	-
isotig20281	979	0.155	25522	2.941	19	0	histone -like	gi|241152587|ref|XP_002406905.1|histone H3, putative [Ixodes scapularis]	1.09757e-90	100	P:S phase;P:regulation of gene silencing; P:nucleosome assembly; P:blood coagulation	C:nucleosome; C:nucleoplasm	F:DNA binding; F:protein binding	-
isotig18262	338	0.053	8574	0.988	18.5	0	hypothetical protein IscW_ISCW012951 [Ixodes scapularis]	gi|241669907|ref|XP_002399746.1|hypothetical protein IscW_ISCW012951 [Ixodes scapularis]	2.8611e-48	95	-	-	-	-
isotig22702	414	0.065	9877	1.138	17.4	0	secreted salivary protein	gi|67083459|gb|AAY66665.1|putative secreted salivary protein [Ixodes scapularis]	3.55524e-29	65	-	-	-	-
isotig10013	120	0.019	2795	0.322	17	0	---NA---				-	-	-	-
isotig04458	31	0.005	720	0.083	16.9	0	hypothetical protein IscW_ISCW001727 [Ixodes scapularis]	gi|241053361|ref|XP_002407581.1|hypothetical protein IscW_ISCW001727 [Ixodes scapularis]	1.62844e-172	83	-	-	-	-
isotig22639	59	0.009	1251	0.144	15.5	0	hypothetical protein IscW_ISCW014012 [Ixodes scapularis]	gi|241849388|ref|XP_002415686.1|hypothetical protein IscW_ISCW014012 [Ixodes scapularis]	1.31679e-43	90	-	-	-	-
isotig08692	35	0.006	745	0.086	15.5	0	phosphatidylinositol- -trisphosphate 3-phosphatase tpte2-like	gi|241326625|ref|XP_002408248.1|secreted protein, putative [Ixodes scapularis]	1.27491e-142	100	P:phosphoinositide dephosphorylation; P:transport	C:membrane	F:phosphatidylinositol-3,4,5-trisphosphate 3-phosphatase activity	Inositol phosphate metabolism;Phosphatidylinositol signaling system
isotig04768	438	0.069	9293	1.071	15.5	0	secreted protein, putative [Ixodes scapularis]	gi|241131436|ref|XP_002404511.1|secreted protein, putative [Ixodes scapularis]	4.56119e-13	61	-	-	-	-
isotig22669	730	0.115	15235	1.755	15.2	0	---NA---				-	-	-	-
isotig09774	49	0.008	1023	0.118	15.2	0	---NA---				-	-	-	-
isotig18545	292	0.046	5971	0.688	14.9	0	secreted histamine binding protein of kda	gi|51011532|gb|AAT92175.1|putative secreted histamine binding protein of 22.8 kDa [Ixodes pacificus]	1.79434e-104	80	-	-	F:binding	-
isotig17932	240	0.038	4614	0.532	14	0	secreted histamine binding protein of kda	gi|67083737|gb|AAY66803.1|putative secreted protein with HBP domain [Ixodes scapularis]	1.44138e-132	89	-	-	F:binding	-
isotig18441	1294	0.204	24191	2.787	13.6	0	25 kda salivary gland protein	gi|67083407|gb|AAY66639.1|putative salivary HBP family member [Ixodes scapularis]	3.00234e-103	81	-	-	F:binding	-
isotig09773	56	0.009	1013	0.117	13.2	0	---NA---				-	-	-	-
isotig09605	351	0.055	6314	0.728	13.1	0	---NA---				-	-	-	-
isotig08991	1332	0.21	23748	2.736	13	0	secreted salivary gland	gi|67083601|gb|AAY66736.1|putative salivary protein with Kunitz domains [Ixodes scapularis]	0	84	-	-	F:serine-type endopeptidase inhibitor activity; F:peptidase activity	-
isotig17945	100	0.016	1768	0.204	12.9	0	secreted histamine binding protein of kda	gi|219935275|emb|CAJ20732.1|lipocalin [Ixodes ricinus]	4.31607e-131	86	-	-	F:binding	-
isotig22384	182	0.029	3179	0.366	12.7	0	salivary protein	gi|256860457|gb|ACV32166.1|Salp15 [Ixodes pacificus]	2.7483e-57	80	-	-		-
isotig19447	97	0.015	1679	0.193	12.6	0	hypothetical protein IscW_ISCW006931 [Ixodes scapularis]	gi|241598309|ref|XP_002404729.1|hypothetical protein IscW_ISCW006931 [Ixodes scapularis]	7.33129e-83	96	P:regulation of transcription, DNA-dependent	C:nucleus	F:transcription factor activity	-
isotig06833	195	0.031	3309	0.381	12.4	0	tnf receptor-associated	gi|241129276|ref|XP_002404478.1|conserved hypothetical protein [Ixodes scapularis]	9.47904e-131	83	P:cellular process	-	F:zinc ion binding; F:catalytic activity	-
isotig23567	735	0.116	12326	1.42	12.2	0	secreted salivary protein	gi|67083287|gb|AAY66579.1|putative secreted salivary protein [Ixodes scapularis]	6.74808e-19	60	-	-	-	-
isotig19835	195	0.031	3206	0.369	12	0	monocarboxylate	gi|241266273|ref|XP_002406155.1|monocarboxylate transporter, putative [Ixodes scapularis]	8.26368e-14	50	P:transmembrane transport	-	-	-
isotig11502	721	0.114	11828	1.363	12	0	secreted salivary gland peptide	gi|56159949|gb|AAV80786.1|putative secreted salivary gland peptide [Ixodes scapularis]	6.86139e-15	55	-	-	-	-
isotig18529	225	0.036	3619	0.417	11.7	0	hypothetical protein IscW_ISCW000527 [Ixodes scapularis]	gi|241997428|ref|XP_002433363.1|hypothetical protein IscW_ISCW000527 [Ixodes scapularis]	1.27324e-43	78	-	-	-	-
isotig20372	219	0.035	3469	0.4	11.6	0	ep300-interacting inhibitor of differentiation 3	gi|240981169|ref|XP_002403639.1|Nsmce4A protein, putative [Ixodes scapularis]	5.79099e-69	88	P:regulation of transcription, DNA-dependent; P:transcription, DNA-dependent; P:cell differentiation; P:muscle organ development; P:multicellular organismal development; P:biological_process	C:cytoplasm; C:nucleus; C:cellular_component	F:molecular_function	-
isotig19660	357	0.056	5700	0.657	11.6	0	secreted protein	gi|67083122|gb|AAY66497.1|putative secreted protein [Ixodes scapularis]	3.41803e-58	87	-	-	-	-
isotig23494	74	0.012	1169	0.135	11.5	0	secreted protein, putative [Ixodes scapularis]	gi|241997748|ref|XP_002433523.1|secreted protein, putative [Ixodes scapularis]	7.40602e-68	92	-	-	-	-
isotig21455	76	0.012	1183	0.136	11.4	0	salivary protein	gi|67083467|gb|AAY66669.1|putative salivary protein [Ixodes scapularis]	7.26893e-11	45	-	-	-	-
isotig17318	30	0.005	458	0.053	11.1	0	conserved hypothetical protein [Ixodes scapularis]	gi|241596907|ref|XP_002404635.1|conserved hypothetical protein [Ixodes scapularis]	7.80569e-33	62		-	F:metal ion binding; F:zinc ion binding	-
isotig07448	63	0.01	958	0.11	11.1	0	salivary secreted protein with polyk tail	gi|51011448|gb|AAT92133.1|BTSP-4 [Ixodes pacificus]	1.51488e-58	96	-	-		-
isotig09386	29	0.005	439	0.051	11	0	serine hydrolase-like	gi|241123077|ref|XP_002403778.1|valacyclovir hydrolase, putative [Ixodes scapularis]	0	98		-	F:tropinesterase activity	Tropane, piperidine and pyridine alkaloid biosynthesis
isotig22513	700	0.111	10429	1.202	10.9	0	salivary protein	gi|115394525|gb|ABI97201.1|putative secreted salivary protein Salp15IR-4 precursor [Ixodes ricinus]	1.41837e-32	58	-	-	-	-
isotig18559	199	0.031	2976	0.343	10.9	0	hypothetical protein IscW_ISCW000219 [Ixodes scapularis]	gi|241081927|ref|XP_002408997.1|hypothetical protein IscW_ISCW000219 [Ixodes scapularis]	9.50172e-96	87	-	-	-	-
isotig17411	129	0.02	1904	0.219	10.8	0	sulfate transporter, putative [Ixodes scapularis]	gi|241676910|ref|XP_002411540.1|sulfate transporter, putative [Ixodes scapularis]	7.10294e-48	97	P:sulfate transport; P:transmembrane transport	C:integral to membrane	F:secondary active sulfate transmembrane transporter activity	-
isotig22262	1192	0.188	17447	2.01	10.7	0	secreted protein	gi|67083156|gb|AAY66514.1|putative secreted salivary protein [Ixodes scapularis]	1.83166e-17	52	-	-	-	-
isotig20552	228	0.036	3301	0.38	10.6	0	hypothetical protein IscW_ISCW006736 [Ixodes scapularis]	gi|242002700|ref|XP_002435993.1|hypothetical protein IscW_ISCW006736 [Ixodes scapularis]	1.00925e-38	75	-	-	-	-
isotig05867	104	0.016	1504	0.173	10.6	0	hypothetical protein IscW_ISCW002667 [Ixodes scapularis]	gi|241169157|ref|XP_002410348.1|hypothetical protein IscW_ISCW002667 [Ixodes scapularis]	4.60056e-14	83	-	-	-	-
isotig24277	80	0.013	1151	0.133	10.5	0	---NA---				-	-	-	-
isotig21044	127	0.02	1816	0.209	10.4	0	RNA helicase, putative [Ixodes scapularis]	gi|240989777|ref|XP_002404322.1|RNA helicase, putative [Ixodes scapularis]	5.4747e-48	98	-	-	F:helicase activity	-
isotig07599	65	0.01	925	0.107	10.4	0	---NA---				-	-	-	-
isotig19002	455	0.072	6420	0.74	10.3	0	hypothetical protein IscW_ISCW004425 [Ixodes scapularis]	gi|241239435|ref|XP_002401546.1|hypothetical protein IscW_ISCW004425 [Ixodes scapularis]	3.77475e-61	68	-	-	-	-
isotig21405	72	0.011	1003	0.116	10.2	0	---NA---				-	-	-	-
isotig17275	116	0.018	1624	0.187	10.2	0	acid	gi|240963066|ref|XP_002400664.1|acid methyltransferase, putative [Ixodes scapularis]	7.34386e-65	78	P:ATP biosynthetic process	C:integral to membrane	F:calcium-transporting ATPase activity; F:ATP binding; F:methyltransferase activity	-
isotig09946	127	0.02	1779	0.205	10.2	0	isoform a	gi|241741553|ref|XP_002414134.1|cytohesin 1, 2, 3, putative [Ixodes scapularis]	1.50222e-170	99	P:positive regulation of multicellular organism growth; P:regulation of ARF protein signal transduction	C:intracellular	F:ARF guanyl-nucleotide exchange factor activity	-
isotig19967	1257	0.199	17351	1.999	10.1	0	secreted salivary gland	gi|241725792|ref|XP_002413737.1|secreted salivary gland peptide, putative [Ixodes scapularis]	1.23371e-40	72	P:negative regulation of peptidase activity	C:extracellular region	F:peptidase inhibitor activity	-
isotig18843	510	0.081	6843	0.788	9.8	0	hypothetical protein IscW_ISCW024053 [Ixodes scapularis]	gi|241102064|ref|XP_002409866.1|hypothetical protein IscW_ISCW024053 [Ixodes scapularis]	8.40138e-56	95	-	-	F:zinc ion binding	-
isotig23369	141	0.022	1876	0.216	9.7	0	secreted salivary gland protein 2	gi|241756622|ref|XP_002401410.1|secreted salivary gland protein 2 precursor, putative [Ixodes scapularis]	1.46039e-61	84	-	-	-	-
isotig21263	210	0.033	2727	0.314	9.5	0	secreted salivary gland	gi|241725792|ref|XP_002413737.1|secreted salivary gland peptide, putative [Ixodes scapularis]	1.89516e-26	59	P:negative regulation of peptidase activity	C:extracellular region	F:peptidase inhibitor activity	-
isotig19113	36	0.006	469	0.054	9.5	0	hypothetical protein IscW_ISCW001930 [Ixodes scapularis]	gi|241112234|ref|XP_002399559.1|hypothetical protein IscW_ISCW001930 [Ixodes scapularis]	7.02788e-63	95	-	-	-	-
isotig17203	99	0.016	1286	0.148	9.5	0	shc sh2 domain-binding protein 1	gi|241860951|ref|XP_002416305.1|SHC SH2 domain-binding protein, putative [Ixodes scapularis]	1.78698e-179	96	P:histone acetylation	F:histone acetyltransferase activity	-	-
isotig19331	1042	0.165	13347	1.538	9.3	0	---NA---				-	-	-	-
isotig06340	256	0.04	3256	0.375	9.3	0	glutathione s-	gi|241675836|ref|XP_002412549.1|glutathione S-transferase, putative [Ixodes scapularis]	7.66805e-107	97	-	-	F:transferase activity	-
isotig20756	54	0.009	679	0.078	9.2	0	---NA---				-	-	-	-
isotig21754	861	0.136	10664	1.229	9	0	secreted salivary gland	gi|51011384|gb|AAT92101.1|putative secreted salivary peptide [Ixodes pacificus]	3.98428e-84	91	P:negative regulation of peptidase activity	C:extracellular region	F:peptidase inhibitor activity	-
isotig09105	42	0.007	511	0.059	8.9	0	---NA---				-	-	-	-
isotig20334	70	0.011	826	0.095	8.6	0	calmodulin	gi|241683102|ref|XP_002412727.1|hypothetical protein IscW_ISCW011915 [Ixodes scapularis]	8.51003e-21	91	-	-	F:calcium ion binding	-
isotig10474	218	0.034	2579	0.297	8.6	0	hypothetical protein IscW_ISCW024053 [Ixodes scapularis]	gi|241102064|ref|XP_002409866.1|hypothetical protein IscW_ISCW024053 [Ixodes scapularis]	6.53599e-70	71	-	-	F:metal ion binding; F:zinc ion binding	-
isotig24386	37	0.006	430	0.05	8.5	0	---NA---				-	-	-	-
isotig11262	1560	0.246	18015	2.076	8.4	0	---NA---				-	-	-	-
isotig17815	425	0.067	4778	0.551	8.2	0	cyclin b3	gi|241570214|ref|XP_002402768.1|G2/mitotic-specific cyclin A, putative [Ixodes scapularis]	8.7954e-43	96	P:cell cycle; P:cell division	C:nucleolus	-	-
isotig23407	1955	0.309	21829	2.515	8.1	0	hypothetical protein IscW_ISCW004122 [Ixodes scapularis]	gi|241250528|ref|XP_002403275.1|hypothetical protein IscW_ISCW004122 [Ixodes scapularis]	1.5512e-49	98	-	-	-	-
isotig19537	895	0.141	9789	1.128	8	0	cyclin b	gi|241248272|ref|XP_002402916.1|G2/mitotic-specific cyclin A, putative [Ixodes scapularis]	3.25877e-88	99	P:mitotic prometaphase; P:G1/S transition of mitotic cell cycle; P:cell division; P:mitotic metaphase plate congression; P:anaphase-promoting complex-dependent proteasomal ubiquitin-dependent protein catabolic process; P:positive regulation of attachment of spindle microtubules to kinetochore; P:mitotic cell cycle spindle checkpoint; P:mitotic spindle stabilization; P:positive regulation of ubiqu…	C:cytosol; C:nucleoplasm; C:spindle pole; C:outer kinetochore of condensed nuclear chromosome	F:protein binding	-
isotig19385	182	0.029	1985	0.229	8	0	membrane-associated ring finger containing	gi|241855847|ref|XP_002416046.1|membrane-associated RING finger containing protein, putative [Ixodes scapularis]	6.52656e-35	100	F:zinc ion binding	-	-	-
isotig19030	146	0.023	1578	0.182	7.9	0	---NA---				-	-	-	-
isotig18992	67	0.011	723	0.083	7.9	0	conserved hypothetical protein [Ixodes scapularis]	gi|241725996|ref|XP_002413748.1|conserved hypothetical protein [Ixodes scapularis]	2.67848e-63	66	-	-	-	-
isotig20339	508	0.08	5435	0.626	7.8	0	f-box leucine rich repeat	gi|241721895|ref|XP_002404147.1|F-box/leucine rich repeat protein, putative [Ixodes scapularis]	3.92217e-129	97	-	-	-	-
isotig20196	68	0.011	725	0.084	7.8	0	unconventional snare in the er 1 homolog	gi|241733203|ref|XP_002412312.1|vesicle transport protein USE1, putative [Ixodes scapularis]	5.98674e-86	78	-	C:cell part	-	-
isotig08799	95	0.015	985	0.113	7.6	0	ubiquitin conjugating enzyme 7 interacting protein	gi|241852881|ref|XP_002415863.1|hypothetical protein IscW_ISCW013920 [Ixodes scapularis]	0	86	-	-	F:zinc ion binding	-
isotig21138	234	0.037	2419	0.279	7.5	0	---NA---				-	-	-	-
isotig21635	44	0.007	444	0.051	7.4	0	---NA---				-	-	-	-
isotig20682	72	0.011	732	0.084	7.4	0	hypothetical protein IscW_ISCW024508 [Ixodes scapularis]	gi|241647126|ref|XP_002409913.1|hypothetical protein IscW_ISCW024508 [Ixodes scapularis]	8.18955e-112	97	-	-	-	-
isotig24172	53	0.008	527	0.061	7.3	0	---NA---				-	-	-	-
isotig20342	203	0.032	2025	0.233	7.3	0	secreted protein	gi|67083122|gb|AAY66497.1|putative secreted protein [Ixodes scapularis]	1.13209e-62	92	-	-	-	-
isotig09315	240	0.038	2398	0.276	7.3	0	salivary gland metalloprotease	gi|241615199|ref|XP_002407694.1|conserved hypothetical protein [Ixodes scapularis]	5.18824e-163	89	-	-	F:hydrolase activity	-
isotig17413	185	0.029	1814	0.209	7.2	0	short chain alcohol	gi|241757283|ref|XP_002401503.1|beta-ketoacyl-ACP reductase, putative [Ixodes scapularis]	3.66508e-83	99	P:cellular biosynthetic process; P:estrogen metabolic process; P:oxidation reduction; P:steroid biosynthetic process; P:androgen metabolic process	C:membrane fraction; C:mitochondrial envelope; C:plasma membrane	F:binding; F:3-oxoacyl-[acyl-carrier-protein] reductase activity; F:testosterone 17-beta-dehydrogenase activity; F:estradiol 17-beta-dehydrogenase activity	-
isotig19041	105	0.017	1016	0.117	7.1	0	conserved hypothetical protein [Ixodes scapularis]	gi|241572711|ref|XP_002403108.1|conserved hypothetical protein [Ixodes scapularis]	4.79444e-86	91	-	-	-	-
isotig23449	1256	0.198	11887	1.37	6.9	0	---NA---				-	-	-	-
isotig21375	303	0.048	2863	0.33	6.9	0	rac gtpase-activating protein 1-like	gi|242003088|ref|XP_002436126.1|racgtpase-activating protein, putative [Ixodes scapularis]	1.97316e-40	97	-	C:intracellular	F:metal ion binding	-
isotig18552	107	0.017	1011	0.116	6.9	0	fyve and coiled-coil domain-containing protein 1	gi|241567436|ref|XP_002402320.1|conserved hypothetical protein [Ixodes scapularis]	1.86637e-103	100	P:transport	C:integral to membrane	F:protein binding	-
isotig18327	73	0.012	677	0.078	6.8	0	hypothetical protein IscW_ISCW007708 [Ixodes scapularis]	gi|241628081|ref|XP_002408132.1|hypothetical protein IscW_ISCW007708 [Ixodes scapularis]	1.79623e-72	99	-	-	F:DNA binding	-
isotig18286	199	0.031	1821	0.21	6.7	0	---NA---				-	-	-	-
isotig17984	59	0.009	542	0.062	6.7	0	---NA---				-	-	-	-
isotig10979	64	0.01	590	0.068	6.7	0	---NA---				-	-	-	-
isotig21348	57	0.009	512	0.059	6.6	0	hypothetical protein IscW_ISCW004017 [Ixodes scapularis]	gi|241998506|ref|XP_002433896.1|hypothetical protein IscW_ISCW004017 [Ixodes scapularis]	3.42723e-21	80	-	-	-	-
isotig20748	207	0.033	1881	0.217	6.6	0	---NA---				-	-	-	-
isotig20014	171	0.027	1543	0.178	6.6	0	transposable element tc1	gi|241786062|ref|XP_002414439.1|transposable element tc1 transposase, putative [Ixodes scapularis]	2.22878e-32	76	P:DNA metabolic process	-	-	-
isotig06858	135	0.021	1220	0.141	6.6	0	drosophila melanogaster traf1	gi|242001206|ref|XP_002435246.1|conserved hypothetical protein [Ixodes scapularis]	1.11754e-47	59	P:protein ubiquitination; P:regulation of apoptosis; P:signal transduction	-	F:metal ion binding; F:zinc ion binding; F:ubiquitin-protein ligase activity	-
isotig06725	3592	0.567	32359	3.728	6.6	0	vitellogenin receptor	gi|241780185|ref|XP_002400096.1|vitellogenin receptor, putative [Ixodes scapularis]	0	98	-	C:integral to membrane	F:hydrolase activity; F:calcium ion binding; F:transmembrane receptor protein tyrosine kinase activity	-
isotig04138	128	0.02	1152	0.133	6.6	0	solute carrier family 45 member 2 protein	gi|241779051|ref|XP_002399828.1|sucrose transport protein, putative [Ixodes scapularis]	3.14841e-143	87	P:transmembrane transport; P:developmental pigmentation; P:biological_process	C:integral to membrane;C:cellular_component	F:molecular_function	-
isotig22827	3949	0.624	35063	4.04	6.5	0	---NA---				-	-	-	-
isotig20371	4265	0.674	38236	4.406	6.5	0	cchc-type zinc finger protein cg3800-like	gi|241641356|ref|XP_002409338.1|cellular nucleic acid binding protein, putative [Ixodes scapularis]	6.11977e-27	100	P:G-protein coupled receptor protein signaling pathway	C:membrane	F:nucleic acid binding; F:hydrolase activity; F:zinc ion binding; F:ligase activity; F:G-protein coupled receptor activity	-
isotig11124	846	0.134	7518	0.866	6.5	0	---NA---				-	-	-	-
isotig10263	88	0.014	790	0.091	6.5	0	---NA---				-	-	-	-
isotig09971	154	0.024	1367	0.158	6.5	0	hypothetical protein IscW_ISCW006916 [Ixodes scapularis]	gi|241622065|ref|XP_002407399.1|hypothetical protein IscW_ISCW006916 [Ixodes scapularis]	2.24069e-55	96	-	-	-	-
isotig22931	344	0.054	3014	0.347	6.4	0	---NA---				-	-	-	-
isotig22250	162	0.026	1421	0.164	6.4	0	gamma-aminobutyric acid receptor-associated 2	gi|346469977|gb|AEO34833.1|hypothetical protein [Amblyomma maculatum]	3.86263e-77	93	P:intra-Golgi vesicle-mediated transport; P:positive regulation of ATPase activity; P:autophagy	C:cytosol;C:autophagic vacuole membrane; C:Golgi membrane; C:membrane fraction	F:GABA receptor binding; F:microtubule binding; F:SNARE binding; F:receptor activity; F:beta-tubulin binding; F:ATPase binding	-
isotig19816	65	0.01	572	0.066	6.4	0	---NA---				-	-	-	-
isotig04836	855	0.135	7558	0.871	6.4	0	ixoderin	gi|126360868|gb|ABO09954.1|ixoderin B5 [Ixodes ricinus]	3.9453e-166	86	P:signal transduction	C:extracellular space	F:receptor binding	-
isotig23355	54	0.009	464	0.053	6.3	0	---NA---				-	-	-	-
isotig20886	389	0.061	3376	0.389	6.3	0	dna repair protein rad51	gi|241748274|ref|XP_002405692.1|DNA repair protein RAD51/RHP55, putative [Ixodes scapularis]	6.63187e-13	96	P:DNA metabolic process	-	F:ATP binding; F:DNA-dependent ATPase activity; F:DNA binding	-
isotig11285	401	0.063	3490	0.402	6.3	0	secreted salivary gland	gi|67083673|gb|AAY66772.1|putative salivary protein [Ixodes scapularis]	8.21451e-50	84	-	-	-	-
isotig08819	99	0.016	856	0.099	6.3	0	acyl-	gi|242000162|ref|XP_002434724.1|acyl-CoA synthetase, putative [Ixodes scapularis]	0	97	P:oxidation reduction	-	F:Photinus-luciferin 4-monooxygenase (ATP-hydrolyzing) activity; F:o-succinylbenzoate-CoA ligase activity	Ubiquinone and other terpenoid-quinone biosynthesis
isotig08625	934	0.148	8047	0.927	6.3	0	secreted	gi|241698862|ref|XP_002411875.1|conserved hypothetical protein [Ixodes scapularis]	2.77605e-57	66	P:cellular process	-	F:zinc ion binding	-
isotig24271	62	0.01	525	0.06	6.2	0	---NA---				-	-	-	-
isotig19652	465	0.073	3920	0.452	6.2	0	---NA---				-	-	-	-
isotig18304	89	0.014	758	0.087	6.2	0	zinc finger protein 300	gi|241652904|ref|XP_002410445.1|zinc finger protein, putative [Ixodes scapularis]	7.88274e-65	98	-	C:intracellular	F:nucleic acid binding;F:zinc ion binding	-
isotig23275	481	0.076	4033	0.465	6.1	0	salivary secreted protein with polyk tail	gi|51011448|gb|AAT92133.1|BTSP-4 [Ixodes pacificus]	7.9162e-52	97	-	-	-	-
isotig09561	239	0.038	2012	0.232	6.1	0	---NA---				-	-	-	-
isotig08800	768	0.121	6414	0.739	6.1	0	ubiquitin conjugating enzyme 7 interacting protein	gi|241852881|ref|XP_002415863.1|hypothetical protein IscW_ISCW013920 [Ixodes scapularis]	0	87	-	-	F:zinc ion binding	-
isotig24080	6332	1	51864	5.976	6	0	secreted salivary protein	gi|22164198|gb|AAM93604.1|AF483682_1putative secreted protein [Ixodes scapularis]	8.31265e-35	75	-	-	F:serine-type endopeptidase inhibitor activity	-
isotig20514	1063	0.168	8679	1	6	0	eukaryotic translation initiation factor	gi|241694795|ref|XP_002412999.1|eukaryotic translation initiation factor 2C, putative [Ixodes scapularis]	8.67316e-24	95	P:translational initiation	-	F:translation initiation factor activity	-
isotig18071	616	0.097	5066	0.584	6	0	hypothetical protein IscW_ISCW003484 [Ixodes scapularis]	gi|241272285|ref|XP_002406575.1|hypothetical protein IscW_ISCW003484 [Ixodes scapularis]	3.14187e-120	98	-	-	-	-
isotig10968	91	0.014	754	0.087	6	0	---NA---				-	-	-	-
isotig09411	62	0.01	514	0.059	6	0	hypothetical protein IscW_ISCW002087 [Ixodes scapularis]	gi|241154713|ref|XP_002407356.1|hypothetical protein IscW_ISCW002087 [Ixodes scapularis]	5.99894e-46	69	-	-	-	-
isotig18667	354	0.056	2848	0.328	5.9	0	retinoid x	gi|240978500|ref|XP_002402961.1|retinoid X receptor, putative [Ixodes scapularis]	3.11093e-34	100	P:steroid hormone mediated signaling pathway; P:regulation of transcription, DNA-dependent	C:nucleus	F:zinc ion binding; F:sequence-specific DNA binding; F:transcription factor activity; F:steroid hormone receptor activity	-
isotig20119	133	0.021	1049	0.121	5.8	0	condensin complex	gi|242001644|ref|XP_002435465.1|condensin complex subunit, putative [Ixodes scapularis]	2.74397e-35	88	-	-	F:binding	-
isotig19415	198	0.031	1579	0.182	5.8	0	spaetzle 4 precursor	gi|236459410|ref|NP_001153592.1|spaetzle 4 precursor [Acyrthosiphon pisum]	3.4191e-60	61	-	-	-	-
isotig19122	220	0.035	1755	0.202	5.8	0	conserved hypothetical protein [Ixodes scapularis]	gi|241723068|ref|XP_002404268.1|conserved hypothetical protein [Ixodes scapularis]	2.25445e-115	97	-	-	-	-
isotig10719	82	0.013	657	0.076	5.8	0	25 kda salivary gland protein	gi|67083637|gb|AAY66754.1|putative secreted protein [Ixodes scapularis]	2.31118e-74	83	-	-	F:binding	-
isotig06726	356	0.056	2853	0.329	5.8	0	vitellogenin receptor	gi|110190113|gb|AAZ31260.3|vitellogenin receptor [Dermacentor variabilis]	0	76	-	C:integral to membrane	F:hydrolase activity; F:calcium ion binding; F:transmembrane receptor protein tyrosine kinase activity	-
isotig20828	212	0.033	1669	0.192	5.7	0	---NA---				-	-	-	-
isotig20477	108	0.017	843	0.097	5.7	0	cysteine rich secreted	gi|346472459|gb|AEO36074.1|hypothetical protein [Amblyomma maculatum]	2.40911e-60	68	-	-	-	-
isotig19136	280	0.044	2199	0.253	5.7	0	thymidine cytosolic	gi|225713226|gb|ACO12459.1|Thymidine kinase [Lepeophtheirus salmonis]	1.94626e-58	74	P:gut development; P:response to protein stimulus; P:response to cortisol stimulus;P:liver development; P:response to nutrient levels; P:response to toxin; P:skeletal muscle cell proliferation; P:response to copper ion; P:thymidine metabolic process; P:phosphorylation; P:protein homotetramerization; P:fetal process involved in parturition	C:soluble fraction	F:zinc ion binding; F:thymidine kinase activity; F:nucleotide binding	Pyrimidine metabolism;Drug metabolism - other enzymes
isotig19095	1068	0.169	8303	0.957	5.7	0	secreted protein	gi|164510727|emb|CAJ20017.1|putative secreted salivary protein precursor [Ixodes ricinus]	2.51251e-57	76	-	-	-	-
isotig18800	134	0.021	1054	0.121	5.7	0	hypothetical protein IscW_ISCW000219 [Ixodes scapularis]	gi|241081927|ref|XP_002408997.1|hypothetical protein IscW_ISCW000219 [Ixodes scapularis]	4.80706e-99	89	-	-	-	-
isotig10859	125	0.02	970	0.112	5.7	0	superoxide dismutase	gi|241791828|ref|XP_002414489.1|superoxide-dismutase, putative [Ixodes scapularis]	8.56385e-107	98	P:superoxide metabolic process; P:oxidation reduction		F:metal ion binding; F:superoxide dismutase activity	-
isotig23935	187	0.03	1444	0.166	5.6	0	---NA---				-	-	-	-
isotig21929	85	0.013	658	0.076	5.6	0	citron rho-interacting kinase isoform 1	gi|115629403|ref|XP_001199576.1|PREDICTED: similar to rho/rac-interacting citron kinase, partial [Strongylocentrotus purpuratus]	1.29307e-33	66	P:spermatogenesis; P:phosphorylation; P:mitotic metaphase/anaphase transition; P:negative regulation of dendrite morphogenesis; P:mitotic sister chromatid segregation; P:cytokinesis	C:vacuole; C:actin cytoskeleton; C:ruffle	F:protein binding; F:protein serine/threonine kinase activity	-
isotig17490	1279	0.202	9827	1.132	5.6	0	---NA---				-	-	-	-
isotig03595	85	0.013	656	0.076	5.6	0	---NA---				-	-	-	-
isotig23347	668	0.105	5065	0.584	5.5	0	salivary protein	gi|67083649|gb|AAY66760.1|putative salivary protein [Ixodes scapularis]	1.16758e-43	74	-	-	-	-
isotig17651	139	0.022	1039	0.12	5.5	0	serine threonine protein	gi|241567938|ref|XP_002402416.1|serine/threonine protein kinase, putative [Ixodes scapularis]	2.60665e-37	100	P:maintenance of cell polarity; P:regulation of localization;P:response to interleukin-1; P:oocyte anterior/posterior axis specification; P:apical junction assembly; P:synapse assembly; P:transmembrane receptor protein tyrosine kinase signaling pathway; P:memory; P:Golgi vesicle budding; P:asymmetric neuroblast division; P:morphogenesis of an epithelium; P:cell migration; P:anti-apoptosis; P:cell…	C:tight junction; C:nuclear matrix; C:cell leading edge; C:soluble fraction; C:protein complex; C:cytosol; C activity;C:myelin sheath; C:apical cortex; C:nuclear envelope; C:membrane fraction	F:phospholipid binding; F:protein tyrosine kinase activity; F:protein kinase; F:protein domain specific binding; F:ATP binding;	Phosphatidylinositol signaling system
isotig17449	250	0.039	1888	0.218	5.5	0	rac gtpase-activating protein 1	gi|241615154|ref|XP_002407693.1|GTPase-activating protein, putative [Ixodes scapularis]	1.07687e-147	96	P:regulation of small GTPase mediated signal transduction; P:spermatogenesis; P:neuroblast proliferation; P:cytokinesis, actomyosin contractile ring assembly; P:blood coagulation; P:embryonic development; P:cytokinesis, initiation of separation; P:positive regulation of GTPase activity; P:microtubule-based movement; P:sulfate transport;	C:cytosol; C:cytoskeletal part; C:microtubule cytoskeleton; C:cytoplasmic vesicle; C:midbody; C:nucleus	F:gamma-tubulin binding; F:metal ion binding; F:alpha-tubulin binding;F:GTPase activator activity;F:beta-tubulin binding;	-
isotig09444	139	0.022	1057	0.122	5.5	0	secreted salivary gland	gi|67083601|gb|AAY66736.1|putative salivary protein with Kunitz domains [Ixodes scapularis]	0	87	-	-	F:serine-type endopeptidase inhibitor activity; F:peptidase activity	-
isotig08588	58	0.009	436	0.05	5.5	0	protein lunapark-b-like	gi|241993524|ref|XP_002422544.1|protein lunapark-A, putative [Ixodes scapularis]	0	100	P:blood coagulation; P:embryonic forelimb morphogenesis; P:embryonic digit morphogenesis	-	-	-
isotig24241	283	0.045	2083	0.24	5.4	0	hypothetical protein IscW_ISCW013066 [Ixodes scapularis]	gi|241754674|ref|XP_002401239.1|hypothetical protein IscW_ISCW013066 [Ixodes scapularis]	1.57571e-11	89	-	-	-	-
isotig24014	240	0.038	1779	0.205	5.4	0	---NA---				-	-	-	-
isotig21668	132	0.021	977	0.113	5.4	0	---NA---				-	-	-	-
isotig18884	387	0.061	2842	0.327	5.4	0	---NA---				-	-	-	-
isotig10860	330	0.052	2447	0.282	5.4	0	superoxide dismutase	gi|241791828|ref|XP_002414489.1|superoxide-dismutase, putative [Ixodes scapularis]	2.65847e-106	97	P:superoxide metabolic process; P:oxidation reduction	-	F:metal ion binding; F:superoxide dismutase activity	-
isotig04466	59	0.009	434	0.05	5.4	0	beta 2c	gi|346468263|gb|AEO33976.1|hypothetical protein [Amblyomma maculatum]	0	98	P:natural killer cell mediated cytotoxicity; P:cellular component movement; P:GTP catabolic process; P:protein polymerization; P:microtubule-based movement; P:'de novo' posttranslational protein folding; P:G2/M transition of mitotic cell cycle	C:tubulin complex; C:cytosolC:microtubule	F:structural molecule activity; F:GTP binding; F:MHC class I protein binding; F:unfolded protein binding; F:GTPase activity	-
isotig23217	163	0.026	1173	0.135	5.3	0	---NA---				-	-	-	-
isotig18811	244	0.039	1786	0.206	5.3	0	---NA---				-	-	-	-
isotig18056	671	0.106	4903	0.565	5.3	0	hypothetical protein IscW_ISCW002546 [Ixodes scapularis]	gi|241164918|ref|XP_002409565.1|hypothetical protein IscW_ISCW002546 [Ixodes scapularis]	6.55097e-52	95	-	-	-	-
isotig18214	163	0.026	1171	0.135	5.2	0	---NA---				-	-	-	-
isotig23349	183	0.029	1282	0.148	5.1	0	---NA---				-	-	-	-
isotig19028	63	0.01	442	0.051	5.1	0	---NA---				-	-	-	-
isotig23736	109	0.017	746	0.086	5	0	---NA---				-	-	-	-
isotig22165	147	0.023	1013	0.117	5	0	---NA---				-	-	-	-
isotig20247	103	0.016	704	0.081	5	0	---NA---				-	-	-	-
isotig19498	420	0.066	2896	0.334	5	0	chromatin assembly factor i p60	gi|241784928|ref|XP_002400481.1|chromatin assembly factor I P60 subunit, putative [Ixodes scapularis]	1.83123e-21	97	-	-	-	-
isotig22621	548	0.087	3650	0.421	4.9	0	---NA---				-	-	-	-
isotig22110	72	0.011	481	0.055	4.9	0	hypothetical protein IscW_ISCW004795 [Ixodes scapularis]	gi|241340502|ref|XP_002408546.1|hypothetical protein IscW_ISCW004795 [Ixodes scapularis]	3.30325e-13	68	-	-	F:zinc ion binding	-
isotig20346	91	0.014	605	0.07	4.9	0	hypothetical protein IscW_ISCW006614 [Ixodes scapularis]	gi|242000588|ref|XP_002434937.1|hypothetical protein IscW_ISCW006614 [Ixodes scapularis]	4.85565e-38	88	-	-	-	-
isotig11259	250	0.039	1674	0.193	4.9	0	---NA---				-	-	-	-
isotig10391	841	0.133	5637	0.649	4.9	0	---NA---				-	-	-	-
isotig09703	132	0.021	892	0.103	4.9	0	calcium activated chlorine	gi|241581081|ref|XP_002403773.1|calcium activated chlorine channel, putative [Ixodes scapularis]	3.97513e-45	77	-	-	-	-
isotig23188	115	0.018	755	0.087	4.8	0	serine threonine-protein kinase greatwall isoform 1	gi|241022828|ref|XP_002406029.1|protein kinase, putative [Ixodes scapularis]	7.92677e-81	98	P:protein amino acid phosphorylation; P:regulation of cell cycle; P:G2/M transition of mitotic cell cycle; P:negative regulation of protein phosphatase type 2A activity; P:mitosis; P:response to DNA damage stimulus	C:centrosome; C:cleavage furrow; C:nucleus	F:protein phosphatase 2A binding; F:ATP binding; F:protein kinase C activity	Phosphatidylinositol signaling system
isotig18895	339	0.054	2223	0.256	4.8	0	---NA---				-	-	-	-
isotig17573	469	0.074	3108	0.358	4.8	0	hypothetical protein IscW_ISCW017617 [Ixodes scapularis]	gi|241998826|ref|XP_002434056.1|hypothetical protein IscW_ISCW017617 [Ixodes scapularis]	3.31358e-21	85	-	-	-	-
isotig08621	295	0.047	1945	0.224	4.8	0	hypothetical protein [Amblyomma maculatum]	gi|346466999|gb|AEO33344.1|hypothetical protein [Amblyomma maculatum]	2.12942e-85	54	-	-	-	-
isotig21930	319	0.05	2068	0.238	4.7	0	hypothetical protein IscW_ISCW005623 [Ixodes scapularis]	gi|242000946|ref|XP_002435116.1|hypothetical protein IscW_ISCW005623 [Ixodes scapularis]	1.14851e-81	95	-	-	-	-
isotig20360	361	0.057	2311	0.266	4.7	0	hypothetical protein IscW_ISCW004017 [Ixodes scapularis]	gi|241998506|ref|XP_002433896.1|hypothetical protein IscW_ISCW004017 [Ixodes scapularis]	1.79948e-28	81	-	-	-	-
isotig19217	409	0.065	2626	0.303	4.7	0	---NA---				-	-	-	-
isotig09657	726	0.115	4685	0.54	4.7	0	reverse transcriptase, putative [Ixodes scapularis]	gi|240974880|ref|XP_002401916.1|reverse transcriptase, putative [Ixodes scapularis]	1.23687e-120	100	-	-	F:RNA-directed DNA polymerase activity	-
isotig22873	206	0.033	1296	0.149	4.6	0	---NA---				-	-	-	-
isotig20301	155	0.024	986	0.114	4.6	0	hypothetical protein IscW_ISCW011090 [Ixodes scapularis]	gi|241672149|ref|XP_002411460.1|hypothetical protein IscW_ISCW011090 [Ixodes scapularis]	1.68498e-46	90	-	-	-	-
isotig19883	72	0.011	451	0.052	4.6	0	---NA---				-	-	-	-
isotig17687	208	0.033	1315	0.152	4.6	0	---NA---				-	-	-	-
isotig17353	74	0.012	470	0.054	4.6	0	---NA---				-	-	-	-
isotig06339	3410	0.539	21529	2.481	4.6	0	glutathione s-	gi|241675836|ref|XP_002412549.1|glutathione S-transferase, putative [Ixodes scapularis]	5.20007e-110	98	-	-	F:transferase activity	-
isotig02858	372	0.059	2345	0.27	4.6	0	secreted salivary gland protein 2	gi|51011462|gb|AAT92140.1|BTSP-6 [Ixodes pacificus]	1.65983e-41	92	-	-	-	-
isotig20153	363	0.057	2219	0.256	4.5	0	---NA---				-	-	-	-
isotig18243	760	0.12	4729	0.545	4.5	0	regulator of chromosome condensation	gi|241750184|ref|XP_002405888.1|regulator of chromosome condensation, putative [Ixodes scapularis]	6.92407e-95	98	-	-	F:Ran guanyl-nucleotide exchange factor activity	-
isotig17569	655	0.103	4039	0.465	4.5	0	hypothetical protein IscW_ISCW017857 [Ixodes scapularis]	gi|241257863|ref|XP_002404676.1|hypothetical protein IscW_ISCW017857 [Ixodes scapularis]	4.37739e-28	77	-	-	-	-
isotig07278	100	0.016	612	0.071	4.5	0	salivary secreted peptide	gi|51011400|gb|AAT92109.1|putative salivary secreted peptide [Ixodes pacificus]	2.22306e-28	74	-	-	-	-
isotig20228	250	0.039	1505	0.173	4.4	0	---NA---				-	-	-	-
isotig18434	1430	0.226	8707	1.003	4.4	0	25 kda salivary gland protein	gi|67083637|gb|AAY66754.1|putative secreted protein [Ixodes scapularis]	1.8917e-97	78	-	-	F:binding	-
isotig07169	79	0.012	474	0.055	4.4	0	secreted histamine binding protein of kda	gi|67083737|gb|AAY66803.1|putative secreted protein with HBP domain [Ixodes scapularis]	5.82316e-142	92	-	-	F:binding	-
isotig06856	682	0.108	4115	0.474	4.4	0	conserved hypothetical protein [Ixodes scapularis]	gi|242001206|ref|XP_002435246.1|conserved hypothetical protein [Ixodes scapularis]	4.9198e-46	59	P:protein ubiquitination	-	F:metal ion binding; F:zinc ion binding; F:ubiquitin-protein ligase activity	-
isotig24251	1140	0.18	6719	0.774	4.3	0	---NA---				-	-	-	-
isotig24235	99	0.016	580	0.067	4.3	0	---NA---				-	-	-	-
isotig22979	489	0.077	2899	0.334	4.3	0	---NA---				-	-	-	-
isotig20685	174	0.027	1024	0.118	4.3	0	---NA---				-	-	-	-
isotig20651	110	0.017	652	0.075	4.3	0	hypothetical protein IscW_ISCW015787 [Ixodes scapularis]	gi|241053665|ref|XP_002407611.1|hypothetical protein IscW_ISCW015787 [Ixodes scapularis]	2.31804e-34	98	-	-	-	-
isotig19464	339	0.054	1999	0.23	4.3	0	---NA---				-	-	-	-
isotig19024	314	0.05	1872	0.216	4.3	0	---NA---				-	-	-	-
isotig18717	434	0.069	2533	0.292	4.3	0	ep300-interacting inhibitor of differentiation 3	gi|241737093|ref|XP_002413999.1|EP300-interacting inhibitor of differentiation, putative [Ixodes scapularis]	2.50474e-68	94	P:regulation of transcription, DNA-dependent; P:cell differentiation; P:muscle organ development; P:multicellular organismal development; P:transcription, DNA-dependent	C:cytoplasm; C:nucleus	-	-
isotig18060	7733	1.221	46015	5.302	4.3	0	---NA---				-	-	-	-
isotig17661	3577	0.565	21048	2.425	4.3	0	hypothetical protein IscW_ISCW024040 [Ixodes scapularis]	gi|240988298|ref|XP_002404209.1|hypothetical protein IscW_ISCW024040 [Ixodes scapularis]	4.99734e-70	87	-	-	-	-
isotig21963	1596	0.252	9285	1.07	4.2	0	cyclin-dependent kinases regulatory subunit 1	gi|241738745|ref|XP_002412359.1|cyclin-dependent kinase regulatory subunit, putative [Ixodes scapularis]	2.69813e-61	98	P:S phase of mitotic cell cycle; P:cell division; P:G1/S transition of mitotic cell cycle; P:regulation of cyclin-dependent protein kinase activity; P:cell proliferation	C:nucleoplasm	F:cyclin-dependent protein kinase regulator activity; F:protein binding; F:kinase activity	-
isotig19492	79	0.012	457	0.053	4.2	0	---NA---				-	-	-	-
isotig18674	476	0.075	2740	0.316	4.2	0	---NA---				-	-	-	-
isotig17461	665	0.105	3786	0.436	4.2	0	conserved hypothetical protein [Ixodes scapularis]	gi|241041210|ref|XP_002407010.1|conserved hypothetical protein [Ixodes scapularis]	1.12608e-33	100	-	-	-	-
isotig17403	108	0.017	628	0.072	4.2	0	zinc finger protein 420-like	gi|334327329|ref|XP_003340870.1|PREDICTED: zinc finger protein 420-like [Monodelphis domestica]	9.63543e-22	82	P:positive regulation of transcription, DNA-dependent	C:nucleus	F:zinc ion binding; F:DNA binding; F:transcription activator activity	-
isotig10928	121	0.019	693	0.08	4.2	0	hypothetical protein IscW_ISCW020517 [Ixodes scapularis]	gi|241626033|ref|XP_002409596.1|hypothetical protein IscW_ISCW020517 [Ixodes scapularis]	1.25869e-16	95	-	-	-	-
isotig06958	86	0.014	500	0.058	4.2	0	hypothetical protein IscW_ISCW011541 [Ixodes scapularis]	gi|241713560|ref|XP_002412105.1|hypothetical protein IscW_ISCW011541 [Ixodes scapularis]	0	93	-	-	-	-
isotig21925	308	0.049	1747	0.201	4.1	0	tnf receptor-associated factor 3	gi|241749557|ref|XP_002405830.1|hypothetical protein IscW_ISCW010826 [Ixodes scapularis]	2.0766e-57	98	P:cellular macromolecule metabolic process; P:regulation of primary metabolic process; P:regulation of cytokine production; P:signal transduction; P:regulation of macromolecule metabolic process; P:protein metabolic process	C:cytoplasmic part	F:protein binding	-
isotig18799	185	0.029	1035	0.119	4.1	0	---NA---				-	-	-	-
isotig17557	324	0.051	1810	0.209	4.1	0	rho gtpase regulating	gi|241608964|ref|XP_002406064.1|Rho GTPase regulating protein, putative [Ixodes scapularis]	8.15102e-56	100	P:positive regulation of GTPase activity; P:regulation of Rho protein signal transduction	C:intracellular	F:Rho guanyl-nucleotide exchange factor activity; F:GTPase activator activity	-
isotig17441	160	0.025	894	0.103	4.1	0	---NA---				-	-	-	-
isotig11634	89	0.014	498	0.057	4.1	0	---NA---				-	-	-	-
isotig08691	1788	0.282	10108	1.165	4.1	0	phosphatidylinositol- -trisphosphate 3-phosphatase tpte2-like	gi|241326625|ref|XP_002408248.1|secreted protein, putative [Ixodes scapularis]	2.07207e-142	100	P:phosphoinositide dephosphorylation; P:transport	C:membrane	F:phosphatidylinositol-3,4,5-trisphosphate 3-phosphatase activity;	Inositol phosphate metabolism;Phosphatidylinositol signaling system
isotig06266	481	0.076	2687	0.31	4.1	0	adipophilin/perilipin, putative [Ixodes scapularis]	gi|241692141|ref|XP_002412945.1|adipophilin/perilipin, putative [Ixodes scapularis]	2.15328e-128	88	-	-	-	-
isotig20524	139	0.022	759	0.087	4	0	---NA---				-	-	-	-
isotig18944	266	0.042	1475	0.17	4	0	hypothetical protein IscW_ISCW009863 [Ixodes scapularis]	gi|241655479|ref|XP_002411387.1|hypothetical protein IscW_ISCW009863 [Ixodes scapularis]	1.40594e-88	95	-	-	-	-
isotig18837	322	0.051	1771	0.204	4	0	meiotic nuclear division protein 1 homolog	gi|241652755|ref|XP_002410406.1|conserved hypothetical protein [Ixodes scapularis]	8.76309e-116	99	P:cellular process		F:protein binding	-
isotig18832	613	0.097	3354	0.386	4	0	-type and c3hc4-type zinc finger containing 1	gi|241699606|ref|XP_002411886.1|ubiquitin conjugating enzyme interacting protein, putative [Ixodes scapularis]	7.7728e-111	96	P:proteasomal ubiquitin-dependent protein catabolic process; P:negative regulation of NF-kappaB transcription factor activity; P:positive regulation of I-kappaB kinase/NF-kappaB cascade; P:T cell receptor signaling pathway; P:positive regulation of NF-kappaB transcription factor activity; P:positive regulation of NF-kappaB import into nucleus; P:positive regulation of apoptosis		F:protein kinase C binding; F:zinc ion binding; F:ubiquitin binding; F:ubiquitin-protein ligase activity; F:DNA binding; F:transcription factor activity	-
isotig18797	154	0.024	844	0.097	4	0	---NA---				-	-	-	-
isotig18402	186	0.029	1012	0.117	4	0	acidic mammalian chitinase	gi|321468446|gb|EFX79431.1|hypothetical protein DAPPUDRAFT_52405 [Daphnia pulex]	6.50148e-56	64	P:polysaccharide metabolic process		F:hydrolase activity, acting on glycosyl bonds	-
isotig17882	474	0.075	2623	0.302	4	0	sec14-like protein 2-like	gi|241747385|ref|XP_002405631.1|SEC14L3 protein, putative [Ixodes scapularis]	1.88771e-88	95	P:transport	C:integral to membrane		-
isotig17706	992	0.157	5463	0.629	4	0	tdrd1 protein	gi|241613722|ref|XP_002407440.1|conserved hypothetical protein [Ixodes scapularis]	7.39094e-103	99	-	-	F:nucleic acid binding	-
isotig17465	141	0.022	769	0.089	4	0	---NA---				-	-	-	-
isotig10949	110	0.017	602	0.069	4	0	---NA---				-	-	-	-
isotig10392	132	0.021	728	0.084	4	0	---NA---				-	-	-	-
isotig09732	87	0.014	475	0.055	4	0	mesoderm development candidate 2	gi|346470459|gb|AEO35074.1|hypothetical protein [Amblyomma maculatum]	2.96806e-65	89	P:Wnt receptor signaling pathway; P:low-density lipoprotein receptor metabolic process; P:proboscis development; P:protein targeting to membrane; P:ER to Golgi vesicle-mediated transport; P:oogenesis	C:endoplasmic reticulum lumen; C:apical part of cell		-
isotig08875	89	0.014	484	0.056	4	0	hypothetical protein [Amblyomma maculatum]	gi|346472561|gb|AEO36125.1|hypothetical protein [Amblyomma maculatum]	2.18509e-36	54	-	C:nuclear envelope	-	-
isotig07172	1427	0.225	7755	0.894	4	0	hypothetical protein IscW_ISCW024040 [Ixodes scapularis]	gi|240988298|ref|XP_002404209.1|hypothetical protein IscW_ISCW024040 [Ixodes scapularis]	9.49688e-87	87	-	-	-	-
isotig02613	3216	0.508	17814	2.053	4	0	secreted salivary protein	gi|67083301|gb|AAY66586.1|putative secreted salivary protein [Ixodes scapularis]	2.53375e-13	59	-	-	-	-
isotig21030	109	0.017	582	0.067	3.9	0	---NA---				-	-	-	-
isotig20262	219	0.035	1158	0.133	3.9	0	---NA---				-	-	-	-
isotig19646	901	0.142	4846	0.558	3.9	0	secreted salivary gland	gi|241146690|ref|XP_002405077.1|secreted salivary gland peptide, putative [Ixodes scapularis]	1.02404e-40	87	P:negative regulation of peptidase activity	C:extracellular region	F:peptidase inhibitor activity	-
isotig18795	666	0.105	3582	0.413	3.9	0	hypothetical protein IscW_ISCW022027 [Ixodes scapularis]	gi|241747696|ref|XP_002414348.1|hypothetical protein IscW_ISCW022027 [Ixodes scapularis]	4.10849e-65	91	-	-	-	-
isotig17286	93	0.015	491	0.057	3.9	0	ribonucleoside-diphosphate reductase large subunit	gi|241672125|ref|XP_002411450.1|ribonucleotide reductase, alpha subunit, putative [Ixodes scapularis]	1.72959e-63	100	P:deoxyribonucleotide biosynthetic process; P:nucleobase, nucleoside and nucleotide interconversion; P:DNA replication; P:protein heterotetramerization; P:oxidation reduction;	C:cytosol; C:ribonucleoside-diphosphate reductase complex; C:nucleoplasm	F:ribonucleoside-diphosphate reductase activity;F:ATP binding;	Pyrimidine metabolism;Purine metabolism;Glutathione metabolism
isotig11598	12298	1.942	65201	7.513	3.9	0	secreted salivary protein	gi|67083671|gb|AAY66771.1|putative salivary protein [Ixodes scapularis]	6.36109e-44	68	-	-	-	-
isotig06947	110	0.017	591	0.068	3.9	0	adaptor-related protein complex sigma 1 subunit	gi|241730132|ref|XP_002412265.1|clathrin adaptor complex, small subunit [Ixodes scapularis]	2.11185e-96	100	P:axon guidance; P:regulation of endocytosis; P:negative regulation of epidermal growth factor receptor signaling pathway; P:nerve growth factor receptor signaling pathway; P:clathrin coat assembly; P:viral reproduction; P:neurotransmitter secretion; F:protein transporter activity; P:synaptic vesicle coating; P:intracellular protein transport; P:regulation of defense response to virus by virus	C:synaptic vesicle; C:AP-1 adaptor complexC:AP-2 adaptor complex; C:cytosol		-
isotig23749	880	0.139	4526	0.521	3.8	0	hypothetical protein IscW_ISCW013207 [Ixodes scapularis]	gi|241674578|ref|XP_002400607.1|hypothetical protein IscW_ISCW013207 [Ixodes scapularis]	3.87611e-24	97	-	-	-	-
isotig23732	240	0.038	1262	0.145	3.8	0	---NA---				-	-	-	-
isotig20526	348	0.055	1790	0.206	3.8	0	---NA---				-	-	-	-
isotig18908	486	0.077	2532	0.292	3.8	0	---NA---				-	-	-	-
isotig17804	123	0.019	647	0.075	3.8	0					-	-	-	-
isotig17188	447	0.071	2309	0.266	3.8	0	---NA---				-	-	-	-
isotig09945	1460	0.231	7531	0.868	3.8	0	isoform a	gi|241741553|ref|XP_002414134.1|cytohesin 1, 2, 3, putative [Ixodes scapularis]	2.17018e-177	100	P:positive regulation of multicellular organism growth; P:regulation of ARF protein signal transduction	C:intracellular	F:ARF guanyl-nucleotide exchange factor activity	-
isotig08141	93	0.015	490	0.056	3.8	0	---NA---				-	-	-	-
isotig23102	6103	0.964	30994	3.571	3.7	0	---NA---				-	-	-	-
isotig21274	110	0.017	564	0.065	3.7	0	---NA---				-	-	-	-
isotig20227	194	0.031	975	0.112	3.7	0	---NA---				-	-	-	-
isotig18607	167	0.026	856	0.099	3.7	0	secreted salivary gland	gi|51011480|gb|AAT92149.1|putative secreted histamine binding protein of 19.7 kDa [Ixodes pacificus]	1.43753e-102	81	-	-	F:binding	-
isotig18170	1762	0.278	8970	1.034	3.7	0	dna replication inhibitor	gi|241601189|ref|XP_002405254.1|Geminin, putative [Ixodes scapularis]	3.23321e-76	99	P:negative regulation of DNA replication; P:cell cycle	C:nucleus	F:protein binding	-
isotig17487	222	0.035	1117	0.129	3.7	0	hypothetical protein IscW_ISCW000291 [Ixodes scapularis]	gi|241074616|ref|XP_002408727.1|hypothetical protein IscW_ISCW000291 [Ixodes scapularis]	3.36762e-20	97	-	-	-	-
isotig17214	16007	2.528	82195	9.471	3.7	0	secreted histamine binding protein of kda	gi|67083737|gb|AAY66803.1|putative secreted protein with HBP domain [Ixodes scapularis]	1.03399e-126	86	-	-	F:binding	-
isotig10938	2032	0.321	10274	1.184	3.7	0	mucin-like protein	gi|67083915|gb|AAY66892.1|salivary protein [Ixodes scapularis]	1.61732e-25	95	P:chitin metabolic process	C:extracellular region	F:chitin binding	-
isotig08648	444	0.07	2228	0.257	3.7	0	---NA---				-	-	-	-
isotig24207	194	0.031	959	0.11	3.6	0	---NA---				-	-	-	-
isotig23745	364	0.057	1792	0.206	3.6	0	---NA---				-	-	-	-
isotig22674	254	0.04	1242	0.143	3.6	0	---NA---				-	-	-	-
isotig22327	779	0.123	3811	0.439	3.6	0	secreted protein	gi|67083313|gb|AAY66592.1|putative early secreted salivary protein [Ixodes scapularis]	7.65754e-61	80	-	-	-	-
isotig19372	1213	0.192	5945	0.685	3.6	0	sentrin sumo-specific	gi|241122779|ref|XP_002403685.1|sentrin/sumo-specific protease, putative [Ixodes scapularis]	7.02927e-74	99	P:activation of caspase activity; P:induction of apoptosis by extracellular signals; P:protein desumoylation; P:proteolysis	C:nucleus	F:endopeptidase activity; F:SUMO-specific protease activity	-
isotig18256	398	0.063	1979	0.228	3.6	0	zinc finger cchc domain-containing protein 4	gi|346468041|gb|AEO33865.1|hypothetical protein [Amblyomma maculatum]	1.05701e-100	75	-	-	F:zinc ion binding	-
isotig17941	180	0.028	877	0.101	3.6	0	---NA---				-	-	-	-
isotig17762	522	0.082	2570	0.296	3.6	0	cysteine-rich protein 2-binding	gi|241718557|ref|XP_002403961.1|cysteine-rich protein 2-binding protein, putative [Ixodes scapularis]	3.07221e-154	97	P:histone H3 acetylation	C:Ada2/Gcn5/Ada3 transcription activator complex	F:LIM domain binding; F:N-acetyltransferase activity	-
isotig17508	711	0.112	3497	0.403	3.6	0	hypothetical protein IscW_ISCW021941 [Ixodes scapularis]	gi|241755842|ref|XP_002401357.1|hypothetical protein IscW_ISCW021941 [Ixodes scapularis]	1.46225e-28	89	-	-	-	-
isotig10538	267	0.042	1323	0.152	3.6	0	ring finger containing	gi|241687740|ref|XP_002411714.1|RING finger containing protein, putative [Ixodes scapularis]	2.20897e-99	95	-	-	F:zinc ion binding	-
isotig02090	277	0.044	1353	0.156	3.6	0	histone	gi|4504279|ref|NP_002098.1|histone H3.3 [Homo sapiens]			P:positive regulation of growth rate; P:determination of adult lifespan; P:response to hormone stimulus; P:regulation of cell shape; P:brain development;P:body morphogenesis; P:cell adhesion; P:nematode larval development; P:nucleosome assembly; P:embryonic development ending in birth or egg hatching; P:male meiosis; P:blood coagulation; P:response to DNA damage stimulus	C:nucleosome; C:polytene chromosome; C:Barr body; C:nucleoplasm	F:DNA binding	-
isotig22982	202	0.032	974	0.112	3.5	0	---NA---				-	-	-	-
isotig22569	700	0.111	3343	0.385	3.5	0	alpha-taxilin	gi|327288114|ref|XP_003228773.1|PREDICTED: alpha-taxilin-like [Anolis carolinensis]	2.41862e-18	74	P:cell proliferation	C:extracellular region; C:cytoplasm	F:cytokine activity; F:high molecular weight B cell growth factor receptor binding	-
isotig21702	239	0.038	1148	0.132	3.5	0	---NA---				-	-	-	-
isotig21109	213	0.034	1035	0.119	3.5	0	Codanin-1, putative [Ixodes scapularis]	gi|241149005|ref|XP_002405994.1|Codanin-1, putative [Ixodes scapularis]	4.54252e-68	97	-	-	-	-
isotig20640	658	0.104	3120	0.359	3.5	0	---NA---				-	-	-	-
isotig18523	1059	0.167	5112	0.589	3.5	0	---NA---				-	-	-	-
isotig18508	465	0.073	2214	0.255	3.5	0	hypothetical protein IscW_ISCW016358 [Ixodes scapularis]	gi|240976239|ref|XP_002402337.1|hypothetical protein IscW_ISCW016358 [Ixodes scapularis]	6.52271e-30	98	-	-	-	-
isotig17907	197	0.031	932	0.107	3.5	0	---NA---				-	-	-	-
isotig17624	224	0.035	1080	0.124	3.5	0	---NA---				-	-	-	-
isotig10341	377	0.06	1819	0.21	3.5	0	sulfotransferase, putative [Ixodes scapularis]	gi|241674125|ref|XP_002400534.1|sulfotransferase, putative [Ixodes scapularis]	8.09858e-121	98	-	-	F:alcohol sulfotransferase activity	Steroid hormone biosynthesis;Sulfur metabolism
isotig09885	160	0.025	778	0.09	3.5	0	---NA---				-	-	-	-
isotig23207	626	0.099	2875	0.331	3.4	0	---NA---				-	-	-	-
isotig22889	508	0.08	2367	0.273	3.4	0	---NA---				-	-	-	-
isotig22660	6476	1.023	30080	3.466	3.4	0	secreted salivary gland protein 2	gi|51011462|gb|AAT92140.1|BTSP-6 [Ixodes pacificus]	4.73305e-50	91	-	-	-	-
isotig21485	1021	0.161	4700	0.542	3.4	0	secreted protein	gi|15428296|gb|AAK97818.1|AF209915_116 kDa salivary gland protein A [Ixodes scapularis]	1.08484e-61	78	-	-	-	-
isotig21010	209	0.033	969	0.112	3.4	0	---NA---				-	-	-	-
isotig20824	647	0.102	3052	0.352	3.4	0	---NA---				-	-	-	-
isotig20556	97	0.015	450	0.052	3.4	0	peptidyl-prolyl isomerase fkbp12	gi|67083813|gb|AAY66841.1|FKBP-type peptidyl-prolyl cis-trans isomerase [Ixodes scapularis]	3.14882e-87	100	P:protein folding; P:protein peptidyl-prolyl isomerization	C:chloroplast thylakoid lumen	F:FK506 binding; F:protein binding; F:peptidyl-prolyl cis-trans isomerase activity	-
isotig20056	238	0.038	1099	0.127	3.4	0	salivary secreted peptide	gi|51011400|gb|AAT92109.1|putative salivary secreted peptide [Ixodes pacificus]	3.21134e-38	64	-	-	-	-
isotig19678	115	0.018	535	0.062	3.4	0	btb poz domain-containing protein 9	gi|241675326|ref|XP_002411513.1|conserved hypothetical protein [Ixodes scapularis]	2.71879e-91	98	-	-	-	-
isotig19399	215	0.034	996	0.115	3.4	0	---NA---				-	-	-	-
isotig18878	213	0.034	1005	0.116	3.4	0	---NA---				-	-	-	-
isotig18834	764	0.121	3596	0.414	3.4	0	---NA---				-	-	-	-
isotig18708	9295	1.468	43837	5.051	3.4	0	---NA---				-	-	-	-
isotig18691	172	0.027	811	0.093	3.4	0	hypothetical protein IscW_ISCW008834 [Ixodes scapularis]	gi|241558002|ref|XP_002400370.1|hypothetical protein IscW_ISCW008834 [Ixodes scapularis]	4.63402e-90	81	-	-	F:nucleic acid binding	-
isotig17901	466	0.074	2200	0.253	3.4	0	---NA---				-	-	-	-
isotig17613	1158	0.183	5367	0.618	3.4	0	hypothetical protein IscW_ISCW015730 [Ixodes scapularis]	gi|241009433|ref|XP_002405268.1|hypothetical protein IscW_ISCW015730 [Ixodes scapularis]	1.67642e-50	90	-	-	-	-
isotig17572	302	0.048	1407	0.162	3.4	0	hypothetical protein IscW_ISCW020340 [Ixodes scapularis]	gi|241567424|ref|XP_002402291.1|hypothetical protein IscW_ISCW020340 [Ixodes scapularis]	1.6778e-54	84	-	-	-	-
isotig10127	1280	0.202	5918	0.682	3.4	0	nfx1-type zinc finger-containing protein 1-like	gi|241999474|ref|XP_002434380.1|hypothetical protein IscW_ISCW005372 [Ixodes scapularis]	1.64769e-42	93	P:regulation of transcription, DNA-dependent; P:transcription, DNA-dependent	C:nucleus	F:nucleotide binding; F:nucleoside-triphosphatase activity; F:zinc ion binding; F:transcription factor activity; F:nucleic acid bindin	-
isotig10014	269	0.042	1268	0.146	3.4	0	---NA---				-	-	-	-
isotig09785	335	0.053	1571	0.181	3.4	0	---NA---				-	-	-	-
isotig07334	577	0.091	2710	0.312	3.4	0	salivary	gi|241068307|ref|XP_002408430.1|salivary mucin, putative [Ixodes scapularis]	3.62025e-70	87	-	-	-	-
isotig23830	382	0.06	1733	0.2	3.3	0	---NA---				-	-	-	-
isotig22756	483	0.076	2203	0.254	3.3	0	---NA---				-	-	-	-
isotig21938	318	0.05	1432	0.165	3.3	0	---NA---				-	-	-	-
isotig21626	463	0.073	2070	0.239	3.3	0	conserved hypothetical protein [Ixodes scapularis]	gi|241729028|ref|XP_002404574.1|conserved hypothetical protein [Ixodes scapularis]	6.56732e-60	91	-	-	-	-
isotig21601	235	0.037	1077	0.124	3.3	0	possible transposase	gi|67083861|gb|AAY66865.1|possible transposase [Ixodes scapularis]	1.47833e-39	100	-	-	F:hydrolase activity, acting on ester bonds	-
isotig19815	516	0.081	2310	0.266	3.3	0	---NA---				-	-	-	-
isotig19735	154	0.024	707	0.081	3.3	0	---NA---				-	-	-	-
isotig18787	472	0.075	2103	0.242	3.3	0	---NA---				-	-	-	-
isotig18516	285	0.045	1295	0.149	3.3	0	---NA---				-	-	-	-
isotig17293	499	0.079	2251	0.259	3.3	0	cell adhesion molecule	gi|242012924|ref|XP_002427175.1|conserved hypothetical protein [Pediculus humanus corporis]	4.36958e-33	53	-	-	-	-
isotig11609	769	0.121	3426	0.395	3.3	0	origin recognition complex subunit 5	gi|348529214|ref|XP_003452109.1|PREDICTED: origin recognition complex subunit 5-like [Oreochromis niloticus]	8.27839e-51	83	P:S phase of mitotic cell cycle; P:cell cycle checkpoint; P:M/G1 transition of mitotic cell cycle; P:DNA replication initiation; P:G1/S transition of mitotic cell cycle	C:nuclear origin of replication recognition complex; C:nucleoplasm; C:cytoplasm	F:identical protein binding; F:ATP binding; F:DNA replication origin binding	-
isotig08456	1380	0.218	6233	0.718	3.3	0	---NA---				-	-	-	-
isotig05386	242	0.038	1081	0.125	3.3	0	conserved hypothetical protein [Ixodes scapularis]	gi|241570584|ref|XP_002402815.1|conserved hypothetical protein [Ixodes scapularis]	0	95	-	-	-	-
isotig23989	1775	0.28	7848	0.904	3.2	0	hypothetical protein [Amblyomma maculatum]	gi|346473441|gb|AEO36565.1|hypothetical protein [Amblyomma maculatum]	4.23162e-19	72	-	-	-	-
isotig22042	349	0.055	1531	0.176	3.2	0	secreted cystatin	gi|307776490|pdb|3LH4|AChain A, Crystal Structure Of Sialostatin L2	1.71443e-66	95	P:negative regulation of peptidase activity		F:cysteine-type endopeptidase inhibitor activity	-
isotig21998	148	0.023	640	0.074	3.2	0	---NA---				-	-	-	-
isotig21972	132	0.021	583	0.067	3.2	0	hypothetical protein [Amblyomma maculatum]	gi|346474092|gb|AEO36890.1|hypothetical protein [Amblyomma maculatum]	5.99339e-23	86	-	-	-	-
isotig21690	202	0.032	897	0.103	3.2	0	---NA---				-	-	-	-
isotig21456	103	0.016	448	0.052	3.2	0	---NA---				-	-	-	-
isotig20683	137	0.022	604	0.07	3.2	0	---NA---				-	-	-	-
isotig20374	110	0.017	476	0.055	3.2	0	---NA---				-	-	-	-
isotig20164	133	0.021	586	0.068	3.2	0	---NA---				-	-	-	-
isotig20132	191	0.03	849	0.098	3.2	0	hypothetical protein IscW_ISCW017934 [Ixodes scapularis]	gi|241251059|ref|XP_002403433.1|hypothetical protein IscW_ISCW017934 [Ixodes scapularis]	3.58749e-57	93	-	-	-	-
isotig20082	531	0.084	2357	0.272	3.2	0	sin3b, putative [Ixodes scapularis]	gi|241672926|ref|XP_002411489.1|sin3b, putative [Ixodes scapularis]	2.75523e-51	98	P:regulation of transcription, DNA-dependent	C:nucleus	-	-
isotig19708	694	0.11	3024	0.348	3.2	0	transmembrane protein 194a-like	gi|241752308|ref|XP_002401038.1|transmembrane protein 194A, putative [Ixodes scapularis]	6.7435e-88	100		C:integral to membrane		-
isotig19693	599	0.095	2667	0.307	3.2	0	---NA---				-	-	-	-
isotig19138	115	0.018	510	0.059	3.2	0	zinc finger	gi|241701386|ref|XP_002413169.1|hypothetical protein IscW_ISCW012918 [Ixodes scapularis]	8.62764e-25	68	-	C:intracellular	F:nucleic acid binding; F:zinc ion binding	-
isotig18323	210	0.033	915	0.105	3.2	0	coiled-coil domain-containing protein 111	gi|240977045|ref|XP_002402586.1|conserved hypothetical protein [Ixodes scapularis]	1.13538e-73	97	P:DNA replication	-	F:DNA primase activity	-
isotig18189	416	0.066	1831	0.211	3.2	0	xtp3-transactivated gene a protein homolog	gi|241679734|ref|XP_002400835.1|XTP3-transactivated protein A protein, putative [Ixodes scapularis]	1.31153e-76	99	P:biological_process	C:cellular_component	F:molecular_function	-
isotig17978	206	0.033	893	0.103	3.2	0	golgi-associated plant pathogenesis-related protein 1	gi|241819954|ref|XP_002414680.1|secreted salivary gland peptide, putative [Ixodes scapularis]	1.54479e-66	90	-	C:extracellular region	-	-
isotig08263	171	0.027	747	0.086	3.2	0	secreted salivary gland	gi|242046664|ref|XP_002400706.1|secreted salivary gland peptide, putative [Ixodes scapularis]	5.7403e-28	91	-	-	-	-
isotig02855	2799	0.442	12232	1.409	3.2	0	secreted salivary gland protein 2	gi|51011462|gb|AAT92140.1|BTSP-6 [Ixodes pacificus]	6.42094e-44	92	-	-	-	-
isotig21281	127	0.02	541	0.062	3.1	0	---NA---				-	-	-	-
isotig21233	3599	0.568	15109	1.741	3.1	0	secreted salivary gland	gi|51011384|gb|AAT92101.1|putative secreted salivary peptide [Ixodes pacificus]	2.33037e-87	94	P:negative regulation of peptidase activity	C:extracellular region	F:peptidase inhibitor activity	-
isotig20399	160	0.025	673	0.078	3.1	0	hypothetical protein IscW_ISCW023319 [Ixodes scapularis]	gi|241846409|ref|XP_002415568.1|hypothetical protein IscW_ISCW023319 [Ixodes scapularis]	5.22925e-91	96	-	-	-	-
isotig19872	161	0.025	689	0.079	3.1	0	---NA---				-	-	-	-
isotig19631	492	0.078	2079	0.24	3.1	0	myd88, putative [Ixodes scapularis]	gi|241613282|ref|XP_002407372.1|myd88, putative [Ixodes scapularis]	1.32838e-103	98	P:signal transduction; P:innate immune response	C:intrinsic to membrane;	F:transmembrane receptor activity	-
isotig19453	679	0.107	2923	0.337	3.1	0	---NA---				-	-	-	-
isotig19366	714	0.113	3045	0.351	3.1	0	hypothetical protein IscW_ISCW010821 [Ixodes scapularis]	gi|241749545|ref|XP_002405825.1|hypothetical protein IscW_ISCW010821 [Ixodes scapularis]	4.64589e-117	98	-	-	-	-
isotig18198	793	0.125	3387	0.39	3.1	0	hypothetical protein IscW_ISCW001643 [Ixodes scapularis]	gi|241062488|ref|XP_002408146.1|hypothetical protein IscW_ISCW001643 [Ixodes scapularis]	6.19501e-14	52	-	-	-	-
isotig10905	482	0.076	2020	0.233	3.1	0	secreted salivary gland	gi|241819954|ref|XP_002414680.1|secreted salivary gland peptide, putative [Ixodes scapularis]	2.29069e-40	63	-	C:extracellular region	F:sugar binding	-
isotig09327	972	0.154	4181	0.482	3.1	0	peroxiredoxin 3	gi|241721975|ref|XP_002404157.1|peroxiredoxin (PRX), putative [Ixodes scapularis]	2.43325e-58	99	P:cell redox homeostasis; P:oxidation reduction		F:peroxiredoxin activity; F:peroxidase activity	Phenylalanine metabolism;Phenylpropanoid biosynthesis;Methane metabolism;Glutathione metabolism
isotig08009	278	0.044	1170	0.135	3.1	0	---NA---				-	-	-	-
isotig06124	408	0.064	1740	0.2	3.1	0	protein set-like	gi|241687507|ref|XP_002411702.1|DNA replication factor/protein phosphatase inhibitor SET/SPR-2, putative [Ixodes scapularis]	1.97485e-158	100	P:nucleocytoplasmic transport; P:nucleosome disassembly; P:negative regulation of neuron apoptosis; P:negative regulation of histone acetylation; P:nucleosome assembly; P:mRNA metabolic process; P:DNA replication	C:nucleoplasm; C:cytosol; C:protein complex; C:perinuclear region of cytoplasm; C:endoplasmic reticulum	F:histone binding; F:phosphoprotein phosphatase inhibitor activity; F:protein phosphatase type 2A regulator activity	-
isotig03979	254	0.04	1075	0.124	3.1	0	---NA---				-	-	-	-
isotig03674	143	0.023	607	0.07	3.1	0	salivary gland	gi|241644816|ref|XP_002409685.1|hypothetical protein IscW_ISCW007665 [Ixodes scapularis]	2.93239e-70	90	P:proteolysis	-	F:metalloendopeptidase activity	-
isotig01907	6950	1.098	29172	3.361	3.1	0	---NA---				-	-	-	-
isotig24347	106	0.017	436	0.05	3	0	zinc finger	gi|241749550|ref|XP_002405827.1|zinc finger protein, putative [Ixodes scapularis]	1.14223e-24	75	-	-	F:binding	-
isotig23168	143	0.023	587	0.068	3	0	---NA---				-	-	-	-
isotig22734	128	0.02	518	0.06	3	0	---NA---				-	-	-	-
isotig22010	1493	0.236	6163	0.71	3	0	vacuolar atp synthase subunit e 1	gi|321468863|gb|EFX79846.1|hypothetical protein DAPPUDRAFT_231001 [Daphnia pulex]	1.58103e-27	76	P:ATP hydrolysis coupled proton transport	C:proton-transporting V-type ATPase, V0 domain	F:hydrogen ion transmembrane transporter activity	-
isotig21766	217	0.034	896	0.103	3	0	hypothetical protein IscW_ISCW014031 [Ixodes scapularis]	gi|241855068|ref|XP_002415990.1|hypothetical protein IscW_ISCW014031 [Ixodes scapularis]	6.46823e-18	85	-	-	-	-
isotig21705	111	0.018	460	0.053	3	0	zinc finger	gi|241749550|ref|XP_002405827.1|zinc finger protein, putative [Ixodes scapularis]	1.03627e-27	74	-	-	F:binding	-
isotig20000	278	0.044	1145	0.132	3	0	---NA---				-	-	-	-
isotig19374	860	0.136	3555	0.41	3	0	---NA---				-	-	-	-
isotig19312	815	0.129	3356	0.387	3	0	---NA---				-	-	-	-
isotig19099	139	0.022	575	0.066	3	0	---NA---				-	-	-	-
isotig19033	307	0.048	1281	0.148	3	0	hypothetical protein IscW_ISCW005837 [Ixodes scapularis]	gi|242001208|ref|XP_002435247.1|hypothetical protein IscW_ISCW005837 [Ixodes scapularis]	5.51944e-16	48	-	-	F:metal ion binding; F:zinc ion binding	-
isotig19010	745	0.118	3043	0.351	3	0	nice-3, putative [Ixodes scapularis]	gi|241688881|ref|XP_002411732.1|nice-3, putative [Ixodes scapularis]	8.32478e-65	96	-	-	-	-
isotig18894	522	0.082	2173	0.25	3	0	---NA---				-	-	-	-
isotig18863	336	0.053	1387	0.16	3	0	---NA---				-	-	-	-
isotig17520	399	0.063	1651	0.19	3	0	hypothetical protein IscW_ISCW009584 [Ixodes scapularis]	gi|241651536|ref|XP_002411278.1|hypothetical protein IscW_ISCW009584 [Ixodes scapularis]	5.84781e-47	100	-	-	-	-
isotig17453	192	0.03	779	0.09	3	0	---NA---				-	-	-	-
isotig17372	289	0.046	1169	0.135	3	0	zinc finger	gi|241236838|ref|XP_002400949.1|zinc finger protein, putative [Ixodes scapularis]	1.32851e-124	83	-	C:intracellular	F:zinc ion binding; F:nucleic acid binding	-
isotig17357	140	0.022	568	0.065	3	0	conserved hypothetical protein [Ixodes scapularis]	gi|242001832|ref|XP_002435559.1|conserved hypothetical protein [Ixodes scapularis]	2.91041e-50	100	-	-	-	-
isotig10720	251	0.04	1035	0.119	3	0	25 kda salivary gland protein	gi|67083637|gb|AAY66754.1|putative secreted protein [Ixodes scapularis]	5.59879e-73	83	-	-	F:binding	-
isotig10354	124	0.02	504	0.058	3	0	zinc finger protein 84-like	gi|327281832|ref|XP_003225649.1|PREDICTED: zinc finger protein 135-like [Anolis carolinensis]	2.99111e-31	53	-	-	F:binding	-
isotig09211	816	0.129	3349	0.386	3	0	hypothetical protein IscW_ISCW021589 [Ixodes scapularis]	gi|241742588|ref|XP_002412391.1|hypothetical protein IscW_ISCW021589 [Ixodes scapularis]	1.97076e-53	92	-	-	-	-
isotig09000	551	0.087	2302	0.265	3	0	zinc finger protein 208-like	gi|338710060|ref|XP_001494044.3|PREDICTED: zinc finger protein 850 [Equus caballus]	1.39463e-13	72	-	C:intracellular	F:metal ion binding	-
isotig07992	117	0.018	484	0.056	3	0	hypothetical protein IscW_ISCW007828 [Ixodes scapularis]	gi|241626597|ref|XP_002407930.1|hypothetical protein IscW_ISCW007828 [Ixodes scapularis]	5.24795e-16	90	-	-	-	-
isotig23708	854	0.135	3353	0.386	2.9	0	---NA---				-	-	-	-
isotig23604	4847	0.765	19402	2.236	2.9	0	secreted salivary peptide of kda	gi|51011396|gb|AAT92107.1|putative secreted salivary peptide of 9.41 kDa [Ixodes pacificus]	1.33013e-54	95	-	-	-	-
isotig22681	579	0.091	2287	0.264	2.9	0	---NA---				-	-	-	-
isotig22314	175	0.028	700	0.081	2.9	0	---NA---				-	-	-	-
isotig22279	119	0.019	474	0.055	2.9	0	---NA---				-	-	-	-
isotig21767	488	0.077	1961	0.226	2.9	0	secreted salivary protein	gi|67083421|gb|AAY66646.1|putative secreted salivary protein [Ixodes scapularis]	1.48783e-37	69	-	-	-	-
isotig21729	16176	2.555	64831	7.47	2.9	0	secreted salivary protein	gi|22164206|gb|AAM93608.1|AF483686_1putative secreted protein [Ixodes scapularis]	2.83345e-45	92	-	-	F:serine-type endopeptidase inhibitor activity	-
isotig21369	488	0.077	1965	0.226	2.9	0	nucleolar mif4g domain-containing protein 1	gi|242001494|ref|XP_002435390.1|sgd1p, putative [Ixodes scapularis]	1.51472e-62	99	P:RNA metabolic process	-	F:binding	-
isotig21100	278	0.044	1100	0.127	2.9	0	---NA---				-	-	-	-
isotig20794	118	0.019	472	0.054	2.9	0	hypothetical protein IscW_ISCW018345 [Ixodes scapularis]	gi|241998634|ref|XP_002433960.1|hypothetical protein IscW_ISCW018345 [Ixodes scapularis]	3.32084e-40	98	P:positive regulation of transcription from RNA polymerase II promoter; P:Notch signaling pathway	C:nuclear speck	F:transcription coactivator activity	-
isotig20743	271	0.043	1062	0.122	2.9	0	Pax-interacting protein, putative [Ixodes scapularis]	gi|241613230|ref|XP_002407364.1|Pax-interacting protein, putative [Ixodes scapularis]	3.31356e-20	100		C:intracellular	F:hydrolase activity	-
isotig20328	534	0.084	2118	0.244	2.9	0	hypothetical protein IscW_ISCW015053 [Ixodes scapularis]	gi|241786439|ref|XP_002414452.1|hypothetical protein IscW_ISCW015053 [Ixodes scapularis]	2.21784e-34	84	-	-	F:metal ion binding	-
isotig19899	390	0.062	1547	0.178	2.9	0	---NA---				-	-	-	-
isotig19146	412	0.065	1635	0.188	2.9	0	---NA---				-	-	-	-
isotig18934	410	0.065	1619	0.187	2.9	0	---NA---				-	-	-	-
isotig18891	159	0.025	640	0.074	2.9	0	exonuclease nef-	gi|240995619|ref|XP_002404633.1|exonuclease nef-sp, putative [Ixodes scapularis]	5.39134e-92	75	F:exonuclease activity	-	-	-
isotig18842	409	0.065	1614	0.186	2.9	0	adenylate cyclase, putative [Ixodes scapularis]	gi|242000442|ref|XP_002434864.1|adenylate cyclase, putative [Ixodes scapularis]	1.4831e-48	100	-	-	F:3-oxoacid CoA-transferase activity	Synthesis and degradation of ketone bodies;Butanoate metabolism;Valine, leucine and isoleucine degradation
isotig18608	2146	0.339	8595	0.99	2.9	0	---NA---				-	-	-	-
isotig18487	262	0.041	1050	0.121	2.9	0	tectonic-like protein	gi|241605367|ref|XP_002406071.1|Tectonic-1, putative [Ixodes scapularis]	3.0883e-75	97	-	-	-	-
isotig18440	671	0.106	2709	0.312	2.9	0	centromere protein	gi|241564910|ref|XP_002401961.1|centromere protein S, putative [Ixodes scapularis]	6.59658e-18	97	-	-	F:DNA binding	-
isotig18201	295	0.047	1188	0.137	2.9	0	nuclear vcp-like	gi|241999600|ref|XP_002434443.1|conserved hypothetical protein [Ixodes scapularis]	3.78749e-66	99	-	C:cytoplasm; C:nucleolus; C:aggresome	F:ATP binding; F:nucleoside-triphosphatase activity	Thiamine metabolism; Purine metabolism
isotig18102	180	0.028	718	0.083	2.9	0	---NA---				-	-	-	-
isotig17976	1179	0.186	4708	0.542	2.9	0	---NA---				-	-	-	-
isotig17796	181	0.029	710	0.082	2.9	0	---NA---				-	-	-	-
isotig17234	326	0.051	1301	0.15	2.9	0	---NA---				-	-	-	-
isotig11198	1820	0.287	7145	0.823	2.9	0	cysteine rich secreted peptide	gi|56159939|gb|AAV80781.1|putative secreted salivary gland peptide [Ixodes scapularis]	3.31738e-38	71	-	-	-	-
isotig10906	296	0.047	1179	0.136	2.9	0	secreted salivary gland	gi|241819954|ref|XP_002414680.1|secreted salivary gland peptide, putative [Ixodes scapularis]	1.57785e-31	59	-	C:extracellular region	-	-
isotig09829	899	0.142	3577	0.412	2.9	0	---NA---				-	-	-	-
isotig08835	1153	0.182	4551	0.524	2.9	0	---NA---				-	-	-	-
isotig06957	1039	0.164	4068	0.469	2.9	0	hypothetical protein IscW_ISCW011541 [Ixodes scapularis]	gi|241713560|ref|XP_002412105.1|hypothetical protein IscW_ISCW011541 [Ixodes scapularis]	0	94	-	-	-	-
isotig05349	115	0.018	453	0.052	2.9	0	---NA---				-	-	-	-
isotig23606	10908	1.723	41394	4.769	2.8	0	secreted salivary gland	gi|67083463|gb|AAY66667.1|putative salivary secreted protein [Ixodes scapularis]	1.48457e-42	91	-	-	-	-
isotig23033	207	0.033	781	0.09	2.8	0	xeroderma pigmentosum d	gi|240976653|ref|XP_002402458.1|DNA repair helicase rad3/xp-D, putative [Ixodes scapularis]	3.9569e-90	97	P:response to UV; P:nucleotide-excision repair; P:transcription initiation from RNA polymerase II promoter; P:regulation of mitosis; P:regulation of chromosome segregation	C:polytene chromosome puff; C:polytene chromosome interband; C:holo TFIIH complex; C:cytoplasm	F:DNA binding; F:ATP binding; F:ATP-dependent 5'-3' DNA helicase activity	-
isotig21666	188	0.03	725	0.084	2.8	0	nuclear pore complex protein nup133	gi|241792027|ref|XP_002400644.1|conserved hypothetical protein [Ixodes scapularis]	2.10295e-56	100	-	-	-	-
isotig21126	237	0.037	922	0.106	2.8	0	---NA---				-	-	-	-
isotig20992	451	0.071	1736	0.2	2.8	0	replication protein 32kda	gi|346471389|gb|AEO35539.1|hypothetical protein [Amblyomma maculatum]	9.79356e-53	74	P:nucleotide-excision repair, DNA damage removal; P:DNA-dependent DNA replication; P:regulation of double-strand break repair via homologous recombination; P:interphase of mitotic cell cycle; P:nucleotide-excision repair, DNA gap filling; P:telomere maintenance	C:nucleoplasm; C:DNA replication factor A complex;C:nucleolus	F:nucleic acid binding; F:protein phosphatase binding	-
isotig20883	437	0.069	1679	0.193	2.8	0	---NA---				-	-	-	-
isotig20662	134	0.021	508	0.059	2.8	0	proteasome assembly	gi|241164554|ref|XP_002409500.1|proteasome assembly chaperone, putative [Ixodes scapularis]	1.26133e-130	100	-	C:proteasome complex	-	-
isotig19563	1949	0.308	7567	0.872	2.8	0	---NA---				-	-	-	-
isotig19542	199	0.031	763	0.088	2.8	0	---NA---				-	-	-	-
isotig18022	334	0.053	1303	0.15	2.8	0	---NA---				-	-	-	-
isotig17957	450	0.071	1740	0.2	2.8	0	transmembrane protein 209	gi|346469509|gb|AEO34599.1|hypothetical protein [Amblyomma maculatum]	5.31522e-54	88	-	C:integral to membrane	-	-
isotig17939	295	0.047	1123	0.129	2.8	0	---NA---				-	-	-	-
isotig17863	474	0.075	1808	0.208	2.8	0	---NA---				-	-	-	-
isotig17643	261	0.041	999	0.115	2.8	0	ubiquitin-conjugating enzyme e2 t	gi|241620362|ref|XP_002408651.1|ubiquitin protein ligase, putative [Ixodes scapularis]	2.3476e-74	81	P:protein K63-linked ubiquitination; P:protein K48-linked ubiquitination; P:post-translational protein modification; P:protein K11-linked ubiquitination; P:DNA repair	C:nucleoplasm	F:ATP binding;F:ubiquitin-protein ligase activity	-
isotig17436	121	0.019	465	0.054	2.8	0	---NA---				-	-	-	-
isotig17377	1384	0.219	5346	0.616	2.8	0	upf0415 protein c7orf25 homolog	gi|241166997|ref|XP_002409969.1|conserved hypothetical protein [Ixodes scapularis]	1.61948e-60	99	P:biological_process	C:cellular_component	F:molecular_function	-
isotig17212	211	0.033	805	0.093	2.8	0	---NA---				-	-	-	-
isotig11665	2329	0.368	8956	1.032	2.8	0	secreted salivary gland	gi|67083463|gb|AAY66667.1|putative salivary secreted protein [Ixodes scapularis]	1.90609e-47	96	-	-	-	-
isotig10455	1183	0.187	4544	0.524	2.8	0	conserved hypothetical protein [Ixodes scapularis]	gi|242001206|ref|XP_002435246.1|conserved hypothetical protein [Ixodes scapularis]	2.09147e-16	47	-	-	F:metal ion binding; F:zinc ion binding	-
isotig09485	426	0.067	1607	0.185	2.8	0	tyrosyl-dna phosphodiesterase 2-like	gi|241841265|ref|XP_002415328.1|conserved hypothetical protein [Ixodes scapularis]	1.14615e-50	97	-	-	F:receptor activity	-
isotig09359	161	0.025	610	0.07	2.8	0	programmed cell death protein 7	gi|346468699|gb|AEO34194.1|hypothetical protein [Amblyomma maculatum]	1.20569e-82	67	P:induction of apoptosis; P:response to glucocorticoid stimulus		-	-
isotig09272	200	0.032	771	0.089	2.8	0	---NA---				-	-	-	-
isotig07161	241	0.038	939	0.108	2.8	0	tnf receptor-associated	gi|242000058|ref|XP_002434672.1|hypothetical protein IscW_ISCW005744 [Ixodes scapularis]	3.29256e-73	93	P:protein ubiquitination	-	F:metal ion binding; F:zinc ion binding; F:ubiquitin-protein ligase activity; F:receptor activity	-
isotig06883	120	0.019	454	0.052	2.8	0	hypothetical protein IscW_ISCW013759 [Ixodes scapularis]	gi|241842557|ref|XP_002415414.1|hypothetical protein IscW_ISCW013759 [Ixodes scapularis]	1.89214e-112	99	-	-	-	-
isotig06857	869	0.137	3289	0.379	2.8	0	conserved hypothetical protein [Ixodes scapularis]	gi|242001206|ref|XP_002435246.1|conserved hypothetical protein [Ixodes scapularis]	8.74516e-42	56	P:protein ubiquitination	-	F:metal ion binding; F:zinc ion binding; F:ubiquitin-protein ligase activity	-
isotig22822	117	0.018	434	0.05	2.7	0	---NA---				-	-	-	-
isotig22719	1214	0.192	4450	0.513	2.7	0	---NA---				-		-	-
isotig21243	154	0.024	576	0.066	2.7	0	transposase, putative [Ixodes scapularis]	gi|241632300|ref|XP_002410332.1|transposase, putative [Ixodes scapularis]	3.43026e-75	95	-	C:chromosome, centromeric region	F:DNA binding	-
isotig21015	655	0.103	2417	0.278	2.7	0	probable cysteinyl-trna mitochondrial precursor	gi|241856247|ref|XP_002416056.1|cysteinyl-tRNA synthetase, putative [Ixodes scapularis]	2.26739e-89	94	P:cysteinyl-tRNA aminoacylation	C:cytoplasm	F:cysteine-tRNA ligase activity; F:ATP binding	-
isotig20215	539	0.085	1968	0.227	2.7	0	wd40 repeat domain 85	gi|320164635|gb|EFW41534.1|Wdr85 protein [Capsaspora owczarzaki ATCC 30864]	7.77272e-59	66	P:peptidyl-diphthamide biosynthetic process from peptidyl-histidine; P:biological_process	C:cellular_component; C:CUL4 RING ubiquitin ligase complex	F:molecular_function; F:nucleotide binding	-
isotig20140	223	0.035	810	0.093	2.7	0	dna replication complex gins protein psf1	gi|260836387|ref|XP_002613187.1|hypothetical protein BRAFLDRAFT_120278 [Branchiostoma floridae]	9.38689e-54	72	P:S phase of mitotic cell cycle; P:inner cell mass cell proliferation; P:DNA strand elongation involved in DNA replication	C:cytoplasm; C:nucleoplasm	F:protein binding	-
isotig20108	567	0.09	2080	0.24	2.7	0	squamous cell carcinoma antigen recognized by t-cells 3	gi|242003014|ref|XP_002422579.1|squamous cell carcinoma antigen, putative [Pediculus humanus corporis]	3.3272e-37	66	-	C:intracellular	F:nucleic acid binding;F:protein binding	-
isotig19926	130	0.021	478	0.055	2.7	0	---NA---				-	-	-	-
isotig19800	494	0.078	1811	0.209	2.7	0	transmembrane protein 60	gi|241682009|ref|XP_002401072.1|transmembrane protein, putative [Ixodes scapularis]	1.15375e-72	100	-	C:integral to membrane	-	-
isotig19791	136	0.021	500	0.058	2.7	0	tpa_inf: serine proteinase inhibitor	gi|241573427|ref|XP_002402994.1|KUN-4, putative [Ixodes scapularis]	1.11269e-50	70	-	-	F:peptidase inhibitor activity	-
isotig19722	2801	0.442	10175	1.172	2.7	0	---NA---				-	-	-	-
isotig19555	899	0.142	3291	0.379	2.7	0	u3 small nucleolar rna-interacting protein 2	gi|242002642|ref|XP_002435964.1|U3 snoRNP-associated protein, putative [Ixodes scapularis]	2.56078e-98	97	-	-	F:myosin heavy chain kinase activity	-
isotig19180	456	0.072	1695	0.195	2.7	0	---NA---				-	-	-	-
isotig19121	291	0.046	1091	0.126	2.7	0	---NA---				-	-	-	-
isotig18554	438	0.069	1625	0.187	2.7	0	---NA---				-	-	-	-
isotig18338	468	0.074	1731	0.199	2.7	0	cystathionine beta-lyase	gi|346471197|gb|AEO35443.1|hypothetical protein [Amblyomma maculatum]	2.41608e-143	94	P:protein-pyridoxal-5-phosphate linkage via peptidyl-N6-pyridoxal phosphate-L-lysine; P:negative regulation of cell growth; P:glutathione metabolic process; P:negative regulation of cell proliferation; P:hydrogen sulfide biosynthetic process; P:protein homotetramerization; P:cysteine biosynthetic process; P:homocysteine metabolic process	C:cytoplasm; C:nucleus; C:integral to plasma membrane; C:membrane fraction	F:cystathionine gamma-lyase activity; F:L-Cysteine desulfhydrase activity; F:cystathionine beta-lyase activity; F:pyridoxal phosphate binding	Glycine, serine and threonine metabolism;Selenocompound metabolism;Sulfur metabolism;Nitrogen metabolism;Cysteine and methionine metabolism;Glycine, serine and threonine metabolism;Selenocompound metabolism;Sulfur metabolism;
isotig18264	174	0.027	640	0.074	2.7	0	o-phosphoseryl-trna selenium transferase-like	gi|241630757|ref|XP_002410196.1|O-phosphoseryl-tRNA(Sec) selenium transferase, putative [Ixodes scapularis]	1.42365e-48	97	P:metabolic process	-	F:transferase activity, transferring selenium-containing groups; F:pyridoxal phosphate binding	-
isotig18092	1109	0.175	4149	0.478	2.7	0	---NA---				-	-	-	-
isotig17722	135	0.021	506	0.058	2.7	0	sac3 domain-containing protein 1-like	gi|89130677|gb|AAI14271.1|Wu:fd60e07 protein [Danio rerio]	6.66137e-22	53	P:microtubule cytoskeleton organization; P:M phase	C:microtubule organizing center	-	-
isotig17716	124	0.02	457	0.053	2.7	0	---NA---				-	-	-	-
isotig17671	143	0.023	520	0.06	2.7	0	---NA---				-	-	-	-
isotig17644	2239	0.354	8321	0.959	2.7	0	superoxide dismutase	gi|346471825|gb|AEO35757.1|hypothetical protein [Amblyomma maculatum]	2.90504e-98	83	P:superoxide metabolic process; P:response to methylmercury; P:response to metal ion; P:oxidation reduction; P:response to xenobiotic stimulus; P:neuron homeostasis		F:metal ion binding; F:superoxide dismutase activity	-
isotig10819	3238	0.511	11974	1.38	2.7	0	secreted protein	gi|67083411|gb|AAY66641.1|putative secreted protein [Ixodes scapularis]	3.99886e-13	57	-	-	-	-
isotig09171	744	0.117	2724	0.314	2.7	0	wash complex subunit ccdc53-like	gi|241829426|ref|XP_002414762.1|coiled-coil domain-containing protein, putative [Ixodes scapularis]	8.03849e-105	87	P:biological_process; P:proteolysis	C:WASH complex	F:molecular_function; F:aspartic-type endopeptidase activity	-
isotig08934	250	0.039	917	0.106	2.7	0	histamine release factor	gi|75029775|sp|Q4PLZ3.1|TCTP_IXOSCRecName: Full=Translationally-controlled tumor protein homolog; Short=TCTP	1.35914e-105	100	-	C:cytoplasm	-	-
isotig08675	4992	0.788	18546	2.137	2.7	0	vasa protein	gi|74835178|dbj|BAE44472.1|Vasa [Botryllus primigenus]	0	71	-	-	F:metal ion binding; F:helicase activity; F:nucleotide binding	-
isotig08238	184	0.029	672	0.077	2.7	0	---NA---				-	-	-	-
isotig07306	123	0.019	448	0.052	2.7	0	---NA---				-	-	-	-
isotig06972	833	0.132	3034	0.35	2.7	0	hypothetical protein IscW_ISCW023516 [Ixodes scapularis]	gi|241839406|ref|XP_002415234.1|hypothetical protein IscW_ISCW023516 [Ixodes scapularis]	1.54154e-143	98	-	-	-	-
isotig24357	119	0.019	432	0.05	2.6	0	---NA---				-	-	-	-
isotig23520	152	0.024	544	0.063	2.6	0	---NA---				-	-	-	-
isotig23295	121	0.019	431	0.05	2.6	0	---NA---				-	-	-	-
isotig23079	131	0.021	467	0.054	2.6	0	---NA---				-	-	-	-
isotig22911	8398	1.326	29664	3.418	2.6	0	---NA---				-	-	-	-
isotig22085	125	0.02	448	0.052	2.6	0	---NA---				-	-	-	-
isotig21852	867	0.137	3045	0.351	2.6	0	ral guanine nucleotide exchange factor with ph domain and sh3 binding motif	gi|242000856|ref|XP_002435071.1|RAL guanine nucleotide exchange factor with PH domain and SH3 binding motif (RALGPS), putative [Ixodes scapularis]	8.48029e-49	100	P:small GTPase mediated signal transduction	C:intracellular	F:guanyl-nucleotide exchange factor activity	-
isotig21520	1212	0.191	4238	0.488	2.6	0	---NA---				-	-	-	-
isotig21291	311	0.049	1107	0.128	2.6	0	dna ligase 1-like	gi|340711651|ref|XP_003394386.1|PREDICTED: DNA ligase 1-like [Bombus terrestris]	4.51932e-65	90	P:DNA replication; P:DNA ligation involved in DNA repair;P:DNA recombination		F:DNA binding; F:ATP binding; F:DNA ligase (ATP) activity	-
isotig21165	606	0.096	2172	0.25	2.6	0	secreted cystatin	gi|241999594|ref|XP_002434440.1|secreted cystatin, putative [Ixodes scapularis]	2.03824e-53	78	P:negative regulation of peptidase activity		F:cysteine-type endopeptidase inhibitor activity	-
isotig20519	661	0.104	2357	0.272	2.6	0	---NA---				-	-	-	-
isotig20299	642	0.101	2331	0.269	2.6	0	---NA---				-	-	-	-
isotig20208	255	0.04	915	0.105	2.6	0	---NA---				-	-	-	-
isotig19984	1765	0.279	6179	0.712	2.6	0	guanine nucleotide exchange factor mss4	gi|241735339|ref|XP_002413921.1|guanine nucleotide exchange factor mss4, putative [Ixodes scapularis] >gi|215507775|gb|EEC17229.1| guanine nucleotide exchange factor mss4, putative [Ixodes scapularis]	1.54492e-93	98	P:small GTPase mediated signal transduction		F:guanyl-nucleotide exchange factor activity	-
isotig19744	768	0.121	2765	0.319	2.6	0	---NA---				-	-	-	-
isotig19739	825	0.13	2993	0.345	2.6	0	general transcription factor 3c polypeptide 6	gi|241848458|ref|XP_002415641.1|general transcription factor 3C polypeptide, putative [Ixodes scapularis]	1.61321e-85	97	P:transcription from RNA polymerase III promoter	C:transcription factor TFIIIC complex	F:DNA binding; F:protein binding	-
isotig19586	868	0.137	3146	0.362	2.6	0	---NA---				-	-	-	-
isotig19466	561	0.089	2012	0.232	2.6	0	---NA---				-	-	-	-
isotig18947	1062	0.168	3798	0.438	2.6	0	---NA---				-	-	-	-
isotig18805	268	0.042	973	0.112	2.6	0	---NA---				-	-	-	-
isotig18704	177	0.028	628	0.072	2.6	0	---NA---				-	-	-	-
isotig18171	458	0.072	1628	0.188	2.6	0	hypothetical protein IscW_ISCW010272 [Ixodes scapularis]	gi|241590282|ref|XP_002403829.1|hypothetical protein IscW_ISCW010272 [Ixodes scapularis]	6.22568e-13	100	-	-	-	-
isotig18156	414	0.065	1448	0.167	2.6	0	thap domain-containing	gi|241620384|ref|XP_002408661.1|THAP domain-containing protein, putative [Ixodes scapularis]	1.07082e-16	100	-	-	F:nucleic acid binding	-
isotig17761	420	0.066	1522	0.175	2.6	0	---NA---				-	-	-	-
isotig17387	242	0.038	861	0.099	2.6	0	---NA---				-	-	-	-
isotig17167	656	0.104	2380	0.274	2.6	0	zinc finger hit domain-containing protein 3	gi|241650296|ref|XP_002410222.1|zinc finger protein, putative [Ixodes scapularis]	4.93098e-84	94	-	-	F:receptor activity	-
isotig17151	311	0.049	1108	0.128	2.6	0	dna primase small subunit	gi|241640412|ref|XP_002410876.1|DNA polymerase alpha subunit IV, putative [Ixodes scapularis]	2.90698e-131	98	P:interphase of mitotic cell cycle; P:telomere maintenance; P:DNA replication, synthesis of RNA primer	C:nucleoplasm	F:DNA primase activity	-
isotig10128	265	0.042	942	0.109	2.6	0	nfx1-type zinc finger-containing protein 1	gi|241999474|ref|XP_002434380.1|hypothetical protein IscW_ISCW005372 [Ixodes scapularis]	4.91464e-43	93	P:regulation of transcription, DNA-dependent; P:transcription, DNA-dependent	C:nucleus	F:nucleic acid binding; F:zinc ion binding; F:nucleotide binding; F:nucleoside-triphosphatase activity; F:transcription factor activity	-
isotig08992	2492	0.394	8824	1.017	2.6	0	secreted salivary gland	gi|22164264|gb|AAM93637.1|AF483715_1putative secreted protein [Ixodes scapularis]	0	87	-	-	F:serine-type endopeptidase inhibitor activity	-
isotig05283	37950	5.993	134348	15.48	2.6	0	secreted salivary protein	gi|67083761|gb|AAY66815.1|putative secreted protein [Ixodes scapularis]	2.24917e-35	86	-	-	F:serine-type endopeptidase inhibitor activity	-
isotig04867	548	0.087	1981	0.228	2.6	0	---NA---				-	-	-	-
isotig03345	1702	0.269	6060	0.698	2.6	0	microplusin pre	gi|67083561|gb|AAY66716.1|microplusin preprotein-like [Ixodes scapularis]	1.34899e-61	89	-	-	-	-
isotig23294	13713	2.166	47549	5.479	2.5	0	secreted salivary gland	gi|67083463|gb|AAY66667.1|putative salivary secreted protein [Ixodes scapularis]	7.43224e-47	96	-	-	-	-
isotig22071	681	0.108	2322	0.268	2.5	0	---NA---				-	-	-	-
isotig21734	231	0.036	779	0.09	2.5	0	---NA---				-	-	-	-
isotig21006	550	0.087	1900	0.219	2.5	0	---NA---				-	-	-	-
isotig20559	453	0.072	1537	0.177	2.5	0	transposable element tc1	gi|241653588|ref|XP_002410486.1|transposable element tc1 transposase, putative [Ixodes scapularis]	6.39271e-116	99	P:transposition, DNA-mediated; P:DNA integration		F:transposase activity; F:DNA binding	-
isotig20487	243	0.038	849	0.098	2.5	0	---NA---				-	-	-	-
isotig20268	604	0.095	2043	0.235	2.5	0	hypothetical protein IscW_ISCW007747 [Ixodes scapularis]	gi|241562212|ref|XP_002401332.1|hypothetical protein IscW_ISCW007747 [Ixodes scapularis]	3.54588e-31	91	-	-	-	-
isotig20152	871	0.138	2977	0.343	2.5	0	---NA---				-	-	-	-
isotig19806	843	0.133	2855	0.329	2.5	0	---NA---				-	-	-	-
isotig19778	1207	0.191	4104	0.473	2.5	0	heat shock 70 kda protein 14	gi|148886670|ref|NP_001092168.1|heat shock 70 kDa protein 14-A [Xenopus laevis]	1.24099e-13	57	-	C:ribosome; C:cytosol	F:protein binding	-
isotig19430	2317	0.366	8042	0.927	2.5	0	alternative splicing factor asf	gi|241159531|ref|XP_002408582.1|alternative splicing factor ASF/SF2, putative [Ixodes scapularis]	4.44565e-13	100	-	-	F:nucleic acid binding; F:nucleotide binding	-
isotig19416	430	0.068	1461	0.168	2.5	0	---NA---				-	-	-	-
isotig19354	123	0.019	428	0.049	2.5	0	---NA---				-	-	-	-
isotig19323	467	0.074	1613	0.186	2.5	0	---NA---				-	-	-	-
isotig19011	725	0.114	2513	0.29	2.5	0	---NA---				-	-	-	-
isotig18664	559	0.088	1882	0.217	2.5	0	transcriptional adapter 2-alpha	gi|346470961|gb|AEO35325.1|hypothetical protein [Amblyomma maculatum]	2.41659e-84	83	P:histone H3 acetylation; P:transcription from RNA polymerase II promoter	C:PCAF complex	F:transcription cofactor activity; F:transcription factor activity; F:histone acetyltransferase activity	-
isotig18050	1482	0.234	5005	0.577	2.5	0	neurofibromin 2	gi|322789422|gb|EFZ14726.1|hypothetical protein SINV_05434 [Solenopsis invicta]	3.35311e-47	71	P:anatomical structure morphogenesis; P:tissue development; P:negative regulation of tyrosine phosphorylation of STAT protein; P:cell proliferation; P:organ development; P:actin cytoskeleton organization; P:cell differentiation	C:cell leading edge; C:membrane part; C:cell projection; C:intracellular non-membrane-bounded organelle; C:plasma membrane; C:cytoplasmic part; C:nucleus	F:binding	-
isotig18041	798	0.126	2683	0.309	2.5	0	target of egr1 protein 1	gi|346472889|gb|AEO36289.1|hypothetical protein [Amblyomma maculatum]	1.87609e-72	71	-	C:nuclear speck; C:nucleolus; C:nucleus	F:nucleic acid binding; F:metal ion binding; F:zinc ion binding	-
isotig18028	2673	0.422	9158	1.055	2.5	0	glycogenin-1, putative [Ixodes scapularis]	gi|241174111|ref|XP_002410967.1|glycogenin-1, putative [Ixodes scapularis]	3.72076e-32	98	-	-	F:glycogenin glucosyltransferase activity	-
isotig18023	910	0.144	3124	0.36	2.5	0	integrator complex subunit 5-like	gi|321460862|gb|EFX71900.1|hypothetical protein DAPPUDRAFT_216438 [Daphnia pulex]	1.73569e-32	67	-	-	F:binding	-
isotig17963	653	0.103	2259	0.26	2.5	0	transcriptional adapter 1	gi|241604633|ref|XP_002405926.1|hypothetical protein IscW_ISCW010082 [Ixodes scapularis]	4.46273e-30	96	P:histone H3 acetylation	C:STAGA complex	F:histone acetyltransferase activity; F:transcription coactivator activity	-
isotig17684	1744	0.275	6061	0.698	2.5	0	---NA---				-	-	-	-
isotig17551	1408	0.222	4772	0.55	2.5	0	secreted salivary gland	gi|67083307|gb|AAY66589.1|putative secreted salivary protein [Ixodes scapularis]	5.10473e-46	83	-	-	-	-
isotig17499	445	0.07	1521	0.175	2.5	0	conserved hypothetical protein [Ixodes scapularis]	gi|241082078|ref|XP_002409008.1|conserved hypothetical protein [Ixodes scapularis]	6.13699e-32	100	P:small GTPase mediated signal transduction	C:intracellular	F:guanyl-nucleotide exchange factor activity	-
isotig17493	892	0.141	3066	0.353	2.5	0	structural maintenance of chromosomes protein 3	gi|241636357|ref|XP_002410619.1|SMC protein, putative [Ixodes scapularis]	1.12873e-79	100	P:mitotic prometaphase; P:mitotic spindle organization; P:cell division; P:mitotic metaphase/anaphase transition; P:DNA mediated transformation; P:meiosis; P:signal transduction; P:mitotic sister chromatid cohesion; P:negative regulation of DNA endoreduplication; P:DNA repair	C:chromatin; C:nucleoplasm; C:basement membrane; C:meiotic cohesin complex; C:cytoplasm; C:chromosome, centromeric region; C:lateral element; C:nuclear matrix; C:spindle pole	F:dynein binding; F:protein heterodimerization activity; F:microtubule motor activity; F:identical protein binding; F:ATP binding	-
isotig17458	234	0.037	812	0.094	2.5	0	---NA---				-	-	-	-
isotig17398	4380	0.692	15130	1.743	2.5	0	---NA---				-	-	-	-
isotig17336	166	0.026	576	0.066	2.5	0	ariadne ubiquitin-conjugating enzyme e2 binding protein	gi|241053358|ref|XP_002407580.1|E3 ubiquitin ligase, putative [Ixodes scapularis]	2.18684e-121	100	P:ubiquitin-dependent protein catabolic process	C:cytoplasm; C:ubiquitin ligase complex	F:protein binding; F:zinc ion binding; F:small conjugating protein ligase activity	-
isotig09604	251	0.04	877	0.101	2.5	0	whsc1 protein	gi|241998002|ref|XP_002433644.1|set domain protein, putative [Ixodes scapularis]	5.47102e-132	100	P:negative regulation of transcription from RNA polymerase II promoter; P:atrial septum primum morphogenesis; P:atrial septum secundum morphogenesis; P:bone development; P:cartilage development; P:embryonic skeletal system development; P:peptidyl-lysine methylation; P:membranous septum morphogenesis; P:positive regulation of transcription, DNA-dependent; P:histone H3-K36 methylation; P:histone H4…	C:nuclear membrane; C:nucleolus	F:histone methyltransferase activity (H3-K36 specific); F:retinoid X receptor binding; F:thyroid hormone receptor binding; F:transcription corepressor activity; F:zinc ion binding; F:histone methyltransferase activity (H4-K20 specific); F:ligand-dependent nuclear receptor binding; F:estrogen receptor binding; F:chromatin binding; F:androgen receptor binding	-
isotig09442	127	0.02	440	0.051	2.5	0	transcription factor btf3 homolog 4	gi|242002666|ref|XP_002435976.1|RNA polymerase II proteinral transcription factor BTF3, putative [Ixodes scapularis]	2.40419e-97	97	P:biological_process	C:cellular_component	F:molecular_function	-
isotig08676	4412	0.697	15317	1.765	2.5	0	vasa protein	gi|74835178|dbj|BAE44472.1|Vasa [Botryllus primigenus]	0	71	-	-	F:metal ion binding; F:helicase activity; F:nucleotide binding	-
isotig07388	660	0.104	2226	0.256	2.5	0	---NA---				-	-	-	-
isotig04973	625	0.099	2151	0.248	2.5	0	glutathione peroxidase 3	gi|67083759|gb|AAY66814.1|selenium dependent salivary glutathione peroxidase [Ixodes scapularis]	7.89131e-142	97	P:hydrogen peroxide catabolic process; P:oxidation reduction; P:response to corticosterone stimulus; P:female pregnancy; P:glutathione metabolic process; P:response to lipid hydroperoxide; P:response to organic cyclic substance; P:response to molecule of fungal origin; P:response to drug; P:protein homotetramerization; P:response to selenium ion	C:extracellular space;C:soluble fraction;	F:glutathione peroxidase activity; F:transcription factor binding; F:glutathione binding;F:selenium binding;	Arachidonic acid metabolism;Glutathione metabolism
isotig04833	2155	0.34	7392	0.852	2.5	0	bumetanide-sensitive sodium- -chloride cotransporter	gi|6179898|gb|AAF05702.1|AF190129_1Na+/K+/2Cl- cotransporter [Callinectes sapidus]	4.57533e-72	84	P:amino acid transmembrane transport; P:sodium ion transport; P:chloride transport	C:integral to membrane	F:sodium:chloride symporter activity; F:amino acid transmembrane transporter activity	-
isotig04302	970	0.153	3341	0.385	2.5	0	mam-containing astacin-like metalloprotease	gi|241591904|ref|XP_002404024.1|secreted protein, putative [Ixodes scapularis]	2.17569e-72	93	-	C:membrane	-	-
isotig00923	405	0.064	1367	0.158	2.5	0	trna-splicing ligase homolog	gi|241625287|ref|XP_002409445.1|hypothetical protein IscW_ISCW024552 [Ixodes scapularis]	5.46597e-48	100	P:cell-matrix adhesion; P:substrate adhesion-dependent cell spreading; P:tRNA splicing, via endonucleolytic cleavage and ligation	C:cytoplasm	F:metal ion binding; F:RNA ligase (ATP) activity;F:ATP binding; F:vinculin binding	-
contig01089	2717	0.429	9270	1.068	2.5	0	lipocalin [Ixodes ricinus]	gi|219935287|emb|CAJ20738.1|lipocalin [Ixodes ricinus]	1.01423e-21	90	-	-	F:binding	-
isotig23950	6384	1.008	21279	2.452	2.4	0	ixodegrin-2a rgd containing protein	gi|67083633|gb|AAY66752.1|ixodegrin-2A RGD containing protein [Ixodes scapularis]	3.85136e-57	84	-	-	-	-
isotig23902	11658	1.841	38506	4.437	2.4	0	secreted salivary protein	gi|67083705|gb|AAY66787.1|putative secreted salivary protein [Ixodes scapularis]	1.11591e-37	80	-	-	F:serine-type endopeptidase inhibitor activity	-
isotig23113	1427	0.225	4663	0.537	2.4	0	---NA---				-	-	-	-
isotig22383	1089	0.172	3585	0.413	2.4	0	hypothetical protein IscW_ISCW020975 [Ixodes scapularis]	gi|241745129|ref|XP_002405500.1|hypothetical protein IscW_ISCW020975 [Ixodes scapularis]	1.46198e-28	78	-	-	-	-
isotig22375	1165	0.184	3895	0.449	2.4	0	---NA---				-	-	-	-
isotig21974	134	0.021	439	0.051	2.4	0	---NA---				-	-	-	-
isotig21320	5474	0.864	17822	2.053	2.4	0	cysteine rich secreted peptide	gi|56159939|gb|AAV80781.1|putative secreted salivary gland peptide [Ixodes scapularis]	1.35407e-36	66	-	-	-	-
isotig20825	421	0.066	1385	0.16	2.4	0	---NA---				-	-	-	-
isotig20822	178	0.028	597	0.069	2.4	0	---NA---				-	-	-	-
isotig20788	530	0.084	1763	0.203	2.4	0	---NA---				-	-	-	-
isotig20626	310	0.049	1004	0.116	2.4	0	---NA---				-	-	-	-
isotig20263	432	0.068	1437	0.166	2.4	0	---NA---				-	-	-	-
isotig20198	296	0.047	991	0.114	2.4	0	ribosomal rna-processing protein 8-like	gi|346464725|gb|AEO32207.1|hypothetical protein [Amblyomma maculatum]	2.92714e-97	87	P:chromatin silencing at rDNA; P:methylation	C:nucleolus; C:chromatin silencing complex; C:rDNA heterochromatin	F:methylated histone residue binding; F:S-adenosylmethionine-dependent methyltransferase activity	-
isotig19997	1752	0.277	5759	0.664	2.4	0	---NA---				-	-	-	-
isotig19971	223	0.035	722	0.083	2.4	0	conserved hypothetical protein [Ixodes scapularis]	gi|240974261|ref|XP_002401837.1|conserved hypothetical protein [Ixodes scapularis]	5.42256e-57	98	-	-	-	-
isotig19903	246	0.039	796	0.092	2.4	0	adp-ribose mitochondrial	gi|346469395|gb|AEO34542.1|hypothetical protein [Amblyomma maculatum]	4.49665e-51	82	P:ADP catabolic process; P:IDP catabolic process	C:mitochondrion	F:adenosine-diphosphatase activity	-
isotig19667	1566	0.247	5234	0.603	2.4	0	tata box binding protein	gi|241566250|ref|XP_002402125.1|TATA-box binding protein (TBP), component of TFII-D and TFIIIB, putative [Ixodes scapularis]	1.89875e-121	100	P:transcription from RNA polymerase III promoter; P:transcription initiation from RNA polymerase II promoter; P:acrosome assembly; P:viral reproduction; P:regulation of transcription, DNA-dependent; P:spermatid nucleus differentiation; P:mRNA catabolic process; P:dTTP biosynthetic process; P:embryonic development; P:cell death; P:oxidation reduction; P:RNA elongation from RNA polymerase II promot…	C:female pronucleus; C:male pronucleus; C:cytoplasm; C:transcription factor TFIIA complex; C:transcription factor TFIID complex	F:general RNA polymerase II transcription factor activity; F:DNA regulatory region binding; F:RNA polymerase II transcription factor activity; F:transcription repressor binding; F:2-alkenal reductase activity; F:transcription factor activity	-
isotig19644	1003	0.158	3303	0.381	2.4	0	tetratricopeptide repeat protein 4	gi|241260922|ref|XP_002405029.1|hsp90 co-chaperone cns1, putative [Ixodes scapularis]	5.05307e-96	86	-	-	F:binding	-
isotig19601	772	0.122	2586	0.298	2.4	0	cg5363	gi|241837570|ref|XP_002415172.1|protein kinase, putative [Ixodes scapularis]	2.93202e-69	99	P:meiotic G2/MI transition; P:response to DNA damage stimulus; P:male meiosis I; P:regulation of protein localization; P:spermatogonial cell division; P:regulation of cell cycle; P:germarium-derived cystoblast division; P:phosphorylation of RNA polymerase II C-terminal domain; P:G1/S transition of mitotic cell cycle; P:G2/M transition of mitotic cell cycle; P:asymmetric neuroblast division	C:microtubule associated complex; C:nucleus	F:protein binding; F:cyclin-dependent protein kinase activity; F:RNA polymerase II carboxy-terminal domain kinase activity; F:ATP binding	-
isotig19510	1783	0.282	5853	0.674	2.4	0	histone	gi|346470575|gb|AEO35132.1|hypothetical protein [Amblyomma maculatum]	3.91095e-65	100	P:nucleosome assembly; P:multicellular organismal development	C:nucleosome; C:Barr body	F:DNA binding	-
isotig19267	224	0.035	733	0.084	2.4	0	---NA---				-	-	-	-
isotig19241	205	0.032	666	0.077	2.4	0	---NA---				-	-	-	-
isotig19000	284	0.045	938	0.108	2.4	0	gpn-loop gtpase 3-like	gi|241644576|ref|XP_002409663.1|GPN-loop GTPase, putative [Ixodes scapularis]	3.48736e-83	98	-	-	F:nucleotide binding	-
isotig18955	173	0.027	561	0.065	2.4	0	---NA---				-	-	-	-
isotig18469	874	0.138	2890	0.333	2.4	0	hypothetical protein IscW_ISCW011444 [Ixodes scapularis]	gi|241750949|ref|XP_002412497.1|hypothetical protein IscW_ISCW011444 [Ixodes scapularis]	3.50941e-120	80	-	-	-	-
isotig18347	2388	0.377	7891	0.909	2.4	0	transcription factor 20 -like	gi|241149746|ref|XP_002406192.1|hypothetical protein IscW_ISCW016760 [Ixodes scapularis]	2.15488e-34	100	-	-	-	-
isotig18300	1043	0.165	3422	0.394	2.4	0	---NA---				-	-	-	-
isotig18232	131	0.021	436	0.05	2.4	0	---NA---				-	-	-	-
isotig18105	134	0.021	436	0.05	2.4	0	---NA---				-	-	-	-
isotig17842	624	0.099	2093	0.241	2.4	0	---NA---				-	-	-	-
isotig17305	490	0.077	1612	0.186	2.4	0	---NA---				-	-	-	-
isotig10883	484	0.076	1560	0.18	2.4	0	---NA---				-	-	-	-
isotig09572	236	0.037	790	0.091	2.4	0	secreted salivary gland peptide	gi|56159943|gb|AAV80783.1|putative secreted salivary gland peptide [Ixodes scapularis]	7.22122e-25	72	-	-	F:binding	-
isotig09097	1059	0.167	3446	0.397	2.4	0	---NA---				-	-	-	-
isotig08952	178	0.028	589	0.068	2.4	0	gamma-secretase subunit aph-1	gi|240995046|ref|XP_002404570.1|anterior pharynx defective, putative [Ixodes scapularis]	5.63124e-153	98	P:positive regulation of catalytic activity; P:protein processing	C:integral to membrane	-	-
isotig08832	168	0.027	562	0.065	2.4	0	udp-n-acetylhexosamine pyrophosphorylase	gi|346466883|gb|AEO33286.1|hypothetical protein [Amblyomma maculatum]	1.60081e-42	91	P:protein amino acid N-linked glycosylation via asparagine; P:oxidation reduction; P:post-translational protein modification; P:UDP-N-acetylglucosamine biosynthetic process; P:dolichol-linked oligosaccharide biosynthetic process	C:cytosol;C:nucleolus; C:plasma membrane	F:2-alkenal reductase activity; F:UDP-N-acetylglucosamine diphosphorylase activity	Amino sugar and nucleotide sugar metabolism
isotig08436	867	0.137	2834	0.327	2.4	0	ribosomal protein s15	gi|241029422|ref|XP_002406430.1|40S ribosomal protein S15, putative [Ixodes scapularis]	5.08875e-71	100	P:translation	C:small ribosomal subunit	F:structural constituent of ribosome; F:RNA binding	-
isotig07186	148	0.023	477	0.055	2.4	0	zinc finger	gi|241589147|ref|XP_002403813.1|zinc finger protein, putative [Ixodes scapularis]	2.17679e-96	71	-	C:intracellular	F:nucleic acid binding; F:metal ion binding	-
isotig06946	2333	0.368	7568	0.872	2.4	0	adaptor-related protein complex sigma 1 subunit	gi|241730132|ref|XP_002412265.1|clathrin adaptor complex, small subunit [Ixodes scapularis]	3.02765e-96	100	P:axon guidance; P:regulation of endocytosis; P:negative regulation of epidermal growth factor receptor signaling pathway; P:nerve growth factor receptor signaling pathway; P:clathrin coat assembly; P:viral reproduction; P:neurotransmitter secretion; P:synaptic vesicle coating; P:intracellular protein transport; P:regulation of defense response to virus by virus	C:AP-2 adaptor complex; C:cytosol; C:synaptic vesicle; C:AP-1 adaptor complex	F:protein transporter activity	-
isotig05497	442	0.07	1441	0.166	2.4	0	exocyst complex component 7	gi|241022791|ref|XP_002406018.1|exocyst complex protein 70, putative [Ixodes scapularis]	6.39365e-120	100	P:exocytosis	C:exocyst	-	-
isotig04910	185	0.029	599	0.069	2.4	0	hemelipoglycoprotein	gi|241671866|ref|XP_002411435.1|hemelipoglycoprotein precursor, putative [Ixodes scapularis]	0	88	P:lipid transport	-	F:lipid transporter activity	-
isotig04461	226	0.036	733	0.084	2.4	0	hypothetical protein IscW_ISCW001727 [Ixodes scapularis]	gi|241053361|ref|XP_002407581.1|hypothetical protein IscW_ISCW001727 [Ixodes scapularis]	1.51337e-172	83	-	-	-	-
isotig03849	8341	1.317	27387	3.156	2.4	0	secreted salivary protein	gi|67083303|gb|AAY66587.1|putative secreted salivary protein [Ixodes scapularis]	1.01395e-31	79	-	-	-	-
isotig23548	823	0.13	2575	0.297	2.3	0	secreted	gi|241559963|ref|XP_002400946.1|secreted protein, putative [Ixodes scapularis]	5.16525e-50	94	-	-	-	-
isotig22433	514	0.081	1625	0.187	2.3	0	---NA---				-	-	-	-
isotig22146	1134	0.179	3576	0.412	2.3	0	salivary secreted protein	gi|67083515|gb|AAY66693.1|putative salivary secreted protein [Ixodes scapularis]	1.54293e-11	49	-	-	-	-
isotig22052	2780	0.439	8931	1.029	2.3	0	salivary protein	gi|115394523|gb|ABI97200.1|putative secreted salivary protein Salp15IR-3 precursor [Ixodes ricinus]	2.40615e-88	95	-	-	-	-
isotig21971	254	0.04	784	0.09	2.3	0	carboxymethyl transferase, putative [Ixodes scapularis]	gi|242002122|ref|XP_002435704.1|carboxymethyl transferase, putative [Ixodes scapularis]	3.31421e-69	94	P:methylation	-	F:methyltransferase activity	-
isotig21748	1570	0.248	4958	0.571	2.3	0	---NA---				-	-	-	-
isotig21694	654	0.103	2098	0.242	2.3	0	hypothetical protein IscW_ISCW021864 [Ixodes scapularis]	gi|241706668|ref|XP_002412003.1|hypothetical protein IscW_ISCW021864 [Ixodes scapularis]	2.44111e-55	96	-	-	-	-
isotig21463	1633	0.258	5240	0.604	2.3	0	---NA---				-	-	-	-
isotig21450	148	0.023	472	0.054	2.3	0	---NA---				-	-	-	-
isotig20909	7102	1.122	22013	2.536	2.3	0	secreted salivary gland	gi|51011384|gb|AAT92101.1|putative secreted salivary peptide [Ixodes pacificus]	8.80694e-87	94	P:negative regulation of peptidase activity	C:extracellular region	F:peptidase inhibitor activity	-
isotig20725	1237	0.195	3971	0.458	2.3	0	rna terminal phosphate cyclase domain 1	gi|115654077|ref|XP_001202245.1|PREDICTED: similar to RTC domain containing 1, partial [Strongylocentrotus purpuratus]	4.51638e-61	70	-	C:cytoplasm; C:intracellular membrane-bounded organelle	F:ligase activity	-
isotig20512	1350	0.213	4329	0.499	2.3	0	anticomplement protein -b4 precursor	gi|164414642|emb|CAL51265.1|anticomplement protein IxAC-B4 precursor [Ixodes ricinus]	2.67205e-80	80	-	-	-	-
isotig20431	198	0.031	625	0.072	2.3	0	---NA---				-	-	-	-
isotig20425	193	0.03	612	0.071	2.3	0	---NA---				-	-	-	-
isotig20312	273	0.043	851	0.098	2.3	0	cg9383-pa	gi|241835601|ref|XP_002415044.1|anti-silencing protein, putative [Ixodes scapularis]	7.38752e-75	98	P:regulation of nuclear mRNA splicing, via spliceosome; P:muscle organ development; P:nucleosome assembly; P:dendrite morphogenesis	C:RCAF complex; C:chromatin assembly complex	F:protein binding	-
isotig20267	2301	0.363	7108	0.819	2.3	0	---NA---				-	-	-	-
isotig20226	158	0.025	488	0.056	2.3	0	---NA---				-	-	-	-
isotig20168	224	0.035	710	0.082	2.3	0	---NA---				-	-	-	-
isotig20136	171	0.027	528	0.061	2.3	0	---NA---				-	-	-	-
isotig20099	4556	0.72	14180	1.634	2.3	0	---NA---				-	-	-	-
isotig20024	1653	0.261	5231	0.603	2.3	0	---NA---				-	-	-	-
isotig19777	714	0.113	2224	0.256	2.3	0	salivary gland	gi|240961853|ref|XP_002400613.1|salivary gland metalloprotease, putative [Ixodes scapularis]	2.79126e-16	47	-	-	F:metallopeptidase activity; F:peptidase activity	-
isotig19357	1625	0.257	5222	0.602	2.3	0	---NA---				-	-	-	-
isotig18849	1774	0.28	5633	0.649	2.3	0	---NA---				-	-	-	-
isotig18218	969	0.153	3078	0.355	2.3	0	torsin, putative [Ixodes scapularis]	gi|241148997|ref|XP_002405990.1|torsin, putative [Ixodes scapularis]	1.69928e-15	97	P:chaperone mediated protein folding requiring cofactor		F:ATP binding	-
isotig18046	229	0.036	714	0.082	2.3	0	---NA---				-	-	-	-
isotig17629	688	0.109	2123	0.245	2.3	0	hypothetical protein IscW_ISCW004237 [Ixodes scapularis]	gi|241999212|ref|XP_002434249.1|hypothetical protein IscW_ISCW004237 [Ixodes scapularis]	3.06827e-34	94	-	-	-	-
isotig17565	146	0.023	470	0.054	2.3	0	adenomatous polyposis coli	gi|241155719|ref|XP_002407623.1|adenomatous polyposis coli protein, putative [Ixodes scapularis]	1.58757e-85	91	P:Wnt receptor signaling pathway	-	-	-
isotig17244	292	0.046	909	0.105	2.3	0	---NA---				-	-	-	-
isotig17199	1138	0.18	3521	0.406	2.3	0	---NA---				-	-	-	-
isotig17158	437	0.069	1368	0.158	2.3	0	---NA---				-	-	-	-
isotig10653	235	0.037	756	0.087	2.3	0	---NA---				-	-	-	-
isotig10539	1463	0.231	4699	0.541	2.3	0	---NA---				-	-	-	-
isotig10272	280	0.044	889	0.102	2.3	0	---NA---				-	-	-	-
isotig09258	870	0.137	2716	0.313	2.3	0	transmembrane protein 192	gi|241842794|ref|XP_002415429.1|transmembrane protein, putative [Ixodes scapularis]	0	98	-	C:integral to membrane	-	-
isotig09230	1627	0.257	5046	0.581	2.3	0	hypothetical protein IscW_ISCW002667 [Ixodes scapularis]	gi|241169157|ref|XP_002410348.1|hypothetical protein IscW_ISCW002667 [Ixodes scapularis]	3.18748e-14	66	-	-	-	-
isotig08739	239	0.038	741	0.085	2.3	0	udp-sugar transporter ust74c	gi|346471889|gb|AEO35789.1|hypothetical protein [Amblyomma maculatum]	6.70446e-143	82	P:UDP-glucuronic acid transport; P:UDP-glucuronate biosynthetic process	C:endoplasmic reticulum membrane; C:Golgi apparatus	F:UDP-glucuronic acid transmembrane transporter activity	-
isotig08382	2314	0.365	7208	0.831	2.3	0	secreted salivary gland	gi|241705099|ref|XP_002411975.1|glycine proline-rich secreted protein, putative [Ixodes scapularis]	9.07579e-53	97	-	-	-	-
isotig06213	161	0.025	499	0.057	2.3	0	mitochondrial precursor	gi|241092083|ref|XP_002409352.1|aminomethyl transferase, putative [Ixodes scapularis]	1.04621e-36	89	P:glycine catabolic process	C:mitochondrial inner membrane	F:aminomethyltransferase activity; F:transaminase activity; F:lipoic acid binding	Glycine, serine and threonine metabolism;Nitrogen metabolism;One carbon pool by folate
isotig05625	139	0.022	429	0.049	2.3	0	hypothetical protein IscW_ISCW022165 [Ixodes scapularis]	gi|241711508|ref|XP_002413420.1|hypothetical protein IscW_ISCW022165 [Ixodes scapularis]	4.06697e-59	88	-	-	-	-
isotig05281	32733	5.169	102397	11.798	2.3	0	secreted salivary protein	gi|67083761|gb|AAY66815.1|putative secreted protein [Ixodes scapularis]	4.83306e-36	86	-	-	F:serine-type endopeptidase inhibitor activity	-
isotig03151	226	0.036	716	0.082	2.3	0	---NA---				-	-	-	-
isotig24132	2093	0.331	6374	0.734	2.2	0	anticoagulant salp9-like	gi|67083509|gb|AAY66690.1|putative salivary secreted protein with polyK tail [Ixodes scapularis]	3.43611e-61	90	-	-	-	-
isotig23484	615	0.097	1841	0.212	2.2	0	---NA---				-	-	-	-
isotig23383	1094	0.173	3361	0.387	2.2	0	---NA---				-	-	-	-
isotig22860	40413	6.382	120364	13.868	2.2	0	secreted salivary gland protein 2	gi|51011462|gb|AAT92140.1|BTSP-6 [Ixodes pacificus]	2.09714e-50	92	-	-	-	-
isotig22486	175	0.028	523	0.06	2.2	0	rcc1 and btb domain-containing protein 1	gi|241651044|ref|XP_002411264.1|RCC1 and BTB domain-containing protein, putative [Ixodes scapularis]	3.75754e-58	100	P:transcription, DNA-dependent	C:cytoplasm	-	-
isotig22466	33149	5.235	99021	11.409	2.2	0	anticoagulant salp9-like	gi|332691295|gb|AEE89466.1|salivary protein antigen P8 [Ixodes scapularis]	1.01021e-47	92	-	-	-	-
isotig21833	181	0.029	555	0.064	2.2	0	---NA---				-	-	-	-
isotig21629	2467	0.39	7296	0.841	2.2	0	---NA---				-	-	-	-
isotig21487	707	0.112	2133	0.246	2.2	0	---NA---				-	-	-	-
isotig21016	1226	0.194	3658	0.421	2.2	0	heat repeat-containing protein 1	gi|241632456|ref|XP_002408601.1|conserved hypothetical protein [Ixodes scapularis]	1.58165e-121	100	-	-	F:protein binding	-
isotig20631	569	0.09	1691	0.195	2.2	0	calcium-dependent cysteine	gi|241061231|ref|XP_002408101.1|calcium-dependent cysteine protease, putative [Ixodes scapularis]	6.55847e-33	98	P:oxidation reduction	-	F:peptidase activity; F:oxidoreductase activity	-
isotig20305	559	0.088	1704	0.196	2.2	0	hypothetical protein IscW_ISCW000723 [Ixodes scapularis]	gi|241997648|ref|XP_002433473.1|hypothetical protein IscW_ISCW000723 [Ixodes scapularis]	2.20231e-14	94	-	-	-	-
isotig20094	744	0.117	2222	0.256	2.2	0	coproporphyrinogen-iii oxidase-like	gi|241757031|ref|XP_002406476.1|coproporphyrinogen III oxidase, putative [Ixodes scapularis]	2.41454e-128	97	P:porphyrin biosynthetic process; P:oxidation reduction		F:coproporphyrinogen oxidase activity	Porphyrin and chlorophyll metabolism
isotig20066	191	0.03	575	0.066	2.2	0	---NA---				-	-	-	-
isotig19713	307	0.048	930	0.107	2.2	0	trna (adenine-n -)-methyltransferase catalytic subunit trmt61a-like	gi|241676674|ref|XP_002412573.1|hypothetical protein IscW_ISCW012138 [Ixodes scapularis]	3.30359e-73	93	P:tRNA methylation	-	F:tRNA (adenine-N1-)-methyltransferase activity	-
isotig19626	163	0.026	494	0.057	2.2	0	---NA---				-	-	-	-
isotig19557	189	0.03	557	0.064	2.2	0	---NA---				-	-	-	-
isotig19539	2183	0.345	6581	0.758	2.2	0	serine threonine specific	gi|240995613|ref|XP_002404631.1|serine/threonine specific phosphatase, putative [Ixodes scapularis]	1.28869e-46	98	-	-	-	-
isotig19249	1711	0.27	5052	0.582	2.2	0	hypothetical protein IscW_ISCW004812 [Ixodes scapularis]				-	-	-	-
isotig19232	571	0.09	1755	0.202	2.2	0	---NA---				-	-	-	-
isotig18745	459	0.072	1371	0.158	2.2	0	---NA---				-	-	-	-
isotig18618	223	0.035	664	0.077	2.2	0	---NA---				-	-	-	-
isotig18521	1098	0.173	3377	0.389	2.2	0	gpi-anchor transamidase	gi|241087424|ref|XP_002409191.1|tick legumain, putative [Ixodes scapularis]	2.53668e-121	100	P:proteolysis	-	F:nucleic acid binding; F:zinc ion binding; F:cysteine-type endopeptidase activity	-
isotig18503	692	0.109	2128	0.245	2.2	0	adp ribosylation factor	gi|241117264|ref|XP_002401863.1|ADP ribosylation factor 79F, putative [Ixodes scapularis]	6.839e-36	100	-	-	F:GTP binding	-
isotig18370	598	0.094	1806	0.208	2.2	0	cullin-3 isoform 2	gi|12834824|dbj|BAB23057.1|unnamed protein product [Mus musculus]	5.56291e-30	98	P:cyclin catabolic process; P:gastrulation; P:Wnt receptor signaling pathway; P:induction of apoptosis by intracellular signals; P:negative regulation of Rho protein signal transduction; P:cell cycle arrest; P:positive regulation of cell proliferation; P:protein ubiquitination; P:trophectodermal cellular morphogenesis; P:cellular response to protein stimulus; P:G1/S transition of mitotic cell cyc…	C:Golgi apparatus; C:polar microtubule; C:nucleus; C:Cul3-RING ubiquitin ligase complex	F:ubiquitin-protein ligase activity; F:ubiquitin protein ligase binding; F:cyclin binding	-
isotig18106	6523	1.03	19746	2.275	2.2	0	histone -like	gi|241251590|ref|XP_002403498.1|histone 2A [Ixodes scapularis]	2.21868e-43	100	P:DNA recombination; P:meiosis; P:DNA repair; P:nucleosome assembly	C:nucleosome; C:nucleus	F:DNA binding	-
isotig18094	25985	4.104	77822	8.967	2.2	0	histone h2a	gi|194926827|ref|XP_001983087.1|GG16349 [Drosophila erecta] >gi|190647681|gb|EDV45053.1| GG16349 [Drosophila erecta]	2.56015e-44	100	P:nucleosome assembly	C:nucleosome; C:nucleus	F:DNA binding	-
isotig17908	727	0.115	2219	0.256	2.2	0	---NA---				-	-	-	-
isotig17847	432	0.068	1297	0.149	2.2	0	serine threonine protein kinase akt	gi|333805453|dbj|BAK26531.1|serine/threonine protein kinase Akt [Haemaphysalis longicornis]	2.89621e-135	93	P:positive regulation of cell growth; P:regulation of cell shape; P:insulin receptor signaling pathway; P:chitin-based embryonic cuticle biosynthetic process; P:open tracheal system development; P:positive regulation of multicellular organism growth; P:anti-apoptosis; P:lipid storage; P:positive regulation of organ growth; P:protein amino acid phosphorylation; P:regulation of protein import into …	C:cytoplasm; C:cell surface; C:plasma membrane; C:activity	F:phosphoinositide binding; F:ATP binding; F:protein kinase	Phosphatidylinositol signaling system
isotig17803	206	0.033	617	0.071	2.2	0	---NA---				-	-	-	-
isotig17790	465	0.073	1412	0.163	2.2	0	mediator of rna polymerase ii transcription subunit 18-like	gi|241172449|ref|XP_002410755.1|mediator of RNA polymerase II transcription subunit, putative [Ixodes scapularis]	7.10312e-146	96	P:regulation of transcription from RNA polymerase II promoter	C:mediator complex	F:identical protein binding	-
isotig17701	1433	0.226	4375	0.504	2.2	0	zinc finger	gi|241997568|ref|XP_002433433.1|zinc finger protein, putative [Ixodes scapularis]	1.15493e-60	79	P:transcription, DNA-dependent	C:intracellular	F:DNA binding; F:zinc ion binding	-
isotig17650	1335	0.211	3998	0.461	2.2	0	glucose-6-phosphate 1-dehydrogenase	gi|241647367|ref|XP_002411129.1|glucose 6-phosphate dehydrogenase, putative [Ixodes scapularis]	1.79268e-159	95	P:negative regulation of protein amino acid glutathionylation; P:erythrocyte maturation; P:glucose 6-phosphate metabolic process; P:ribose phosphate biosynthetic process; P:cytokine production; P:pentose-phosphate shunt, oxidative branch; P:cholesterol biosynthetic process; P:glutathione metabolic process; P:cellular response to oxidative stress	C:intracellular membrane-bounded organelle; C:cytosol; C:centrosome; C:internal side of plasma	F:NADP or NADPH binding; F:glucose-6-phosphate dehydrogenase activity; F:glucose binding; F:protein homodimerization activity	Pentose phosphate pathway;Glutathione metabolism
isotig17550	174	0.027	520	0.06	2.2	0	---NA---				-	-	-	-
isotig17475	634	0.1	1921	0.221	2.2	0	---NA---				-	-	-	-
isotig17460	247	0.039	749	0.086	2.2	0	---NA---				-	-	-	-
isotig17447	744	0.117	2223	0.256	2.2	0	replication factor c large	gi|241111852|ref|XP_002399407.1|replication factor C large subunit, putative [Ixodes scapularis]	2.09934e-25	96	P:DNA replication	C:DNA replication factor C complex	F:DNA ligase (NAD+) activity; F:DNA clamp loader activity; F:ATP binding	-
isotig17292	2322	0.367	6896	0.795	2.2	0	---NA---				-	-	-	-
isotig17264	1161	0.183	3462	0.399	2.2	0	popeye domain-containing	gi|241826633|ref|XP_002414704.1|Popeye domain-containing protein, putative [Ixodes scapularis]	9.81071e-141	100	-	C:membrane	-	-
isotig17153	160	0.025	473	0.054	2.2	0	---NA---				-	-	-	-
isotig11606	206	0.033	631	0.073	2.2	0	---NA---				-	-	-	-
isotig11324	1351	0.213	4151	0.478	2.2	0	tpr domain protein	gi|241998748|ref|XP_002434017.1|conserved hypothetical protein [Ixodes scapularis]	1.77512e-95	90	-	-	F:binding	-
isotig11080	214	0.034	632	0.073	2.2	0	---NA---				-	-	-	-
isotig10547	228	0.036	692	0.08	2.2	0	uncharacterized methyltransferase wbscr22-like	gi|346469397|gb|AEO34543.1|hypothetical protein [Amblyomma maculatum]	1.21941e-87	89	P:metabolic process	-	F:S-adenosylmethionine-dependent methyltransferase activity	-
isotig10070	204	0.032	620	0.071	2.2	0	mitochondrial oxodicarboxylate carrier	gi|241169174|ref|XP_002410349.1|oxodicarboxylate carrier protein, putative [Ixodes scapularis]	4.71471e-91	100	P:alpha-ketoglutarate transport	C:mitochondrial inner membrane; C:integral to membrane	F:alpha-ketoglutarate transmembrane transporter activity	-
isotig09854	938	0.148	2781	0.32	2.2	0	---NA---				-	-	-	-
isotig09625	2258	0.357	6761	0.779	2.2	0	ubiquitin-conjugating enzyme e2 i	gi|241834470|ref|XP_002414996.1|ubiquitin protein ligase, putative [Ixodes scapularis]	3.20772e-121	100	P:negative regulation of hemocyte proliferation; P:negative regulation of lamellocyte differentiation; P:mitotic cell cycle G2/M transition DNA damage checkpoint; P:humoral immune response; P:zygotic specification of dorsal/ventral axis; P:negative regulation of Toll signaling pathway; P:cellular response to transforming growth factor beta stimulus; P:female meiosis chromosome segregation; P:dors…	C:outer kinetochore of condensed chromosome; C:condensed nuclear chromosome, centromeric region	F:SUMO ligase activity; F:heat shock protein binding; F:ATP binding	-
isotig09621	288	0.045	853	0.098	2.2	0	---NA---				-	-	-	-
isotig09143	250	0.039	746	0.086	2.2	0	5 -nucleotidase domain-containing protein 3-like	gi|241701547|ref|XP_002402864.1|IMP-GMP specific 5'-nucleotidase, putative [Ixodes scapularis]	1.65741e-110	100	-	-	F:5'-nucleotidase activity	Pyrimidine metabolism;Purine metabolism;Nicotinate and nicotinamide metabolism
isotig08986	156	0.025	466	0.054	2.2	0	---NA---				-	-	-	-
isotig08897	773	0.122	2356	0.271	2.2	0	rab gdp gtp exchange	gi|241830747|ref|XP_002414825.1|RAB GDP/GTP exchange factor, putative [Ixodes scapularis]	1.1161e-30	100	P:signal transduction	-	F:binding	-
isotig08853	462	0.073	1394	0.161	2.2	0	poly atp nad	gi|240977023|ref|XP_002402575.1|poly(p)/ATP NAD kinase, putative [Ixodes scapularis]	0	91	P:phosphorylation	-	F:NAD+ kinase activity; F:NADH kinase activity	Nicotinate and nicotinamide metabolism
isotig08833	3168	0.5	9439	1.088	2.2	0	mitogen-activated protein kinase 1	gi|254749406|dbj|BAH86598.1|mitogen-activated protein kinase [Marsupenaeus japonicus]	3.16219e-26	89	P:cytosine metabolic process; P:MyD88-independent toll-like receptor signaling pathway; P:toll-like receptor 3 signaling pathway; P:positive regulation of cell proliferation; P:axon guidance; P:positive regulation of translation; P:toll-like receptor 4 signaling pathway; P:lipopolysaccharide-mediated signaling pathway; P:positive regulation of histone phosphorylation; P:Toll signaling pathway; P:…	C:axon part; C:soluble fraction; C:protein complex; C:insoluble fraction; C:cytosol;C:nucleoplasm; C:dendrite cytoplasm; C:perikaryon; C:mitochondrion	F:MAP kinase activity; F:RNA polymerase II carboxy-terminal domain kinase activity; F:transcription factor binding; F:phosphotyrosine binding; F:ATP binding; F:mitogen-activated protein kinase kinase kinase binding; F:phosphatase binding; F:DNA binding	mTOR signaling pathway
isotig08703	239	0.038	713	0.082	2.2	0	cop-coated vesicle membrane protein p24	gi|241680652|ref|XP_002411573.1|cargo transport protein EMP24, putative [Ixodes scapularis]	3.77875e-158	99	P:transport	C:integral to membrane	-	-
isotig08381	491	0.078	1449	0.167	2.2	0	---NA---				-	-	-	-
isotig08150	140	0.022	428	0.049	2.2	0	---NA---				-	-	-	-
isotig07187	599	0.095	1823	0.21	2.2	0	zinc finger	gi|241589147|ref|XP_002403813.1|zinc finger protein, putative [Ixodes scapularis]	7.08323e-73	72	P:primary metabolic process; P:cellular macromolecule metabolic process	-	-	-
isotig07072	160	0.025	484	0.056	2.2	0	mitochondrial ribosomal protein l11	gi|241998902|ref|XP_002434094.1|ribosomal protein L11, putative [Ixodes scapularis]	1.50107e-125	100	P:translation	C:mitochondrial large ribosomal subunit	F:structural constituent of ribosome	-
isotig06961	291	0.046	873	0.101	2.2	0	udp-glucose 4-epimerase	gi|241678691|ref|XP_002412618.1|UDP-glucose 4-epimerase/UDP-sulfoquinovose synthase, putative [Ixodes scapularis]	0	91	P:galactose catabolic process	C:cytosol	F:UDP-glucose 4-epimerase activity; F:coenzyme binding; F:protein homodimerization activity	Galactose metabolism;Amino sugar and nucleotide sugar metabolism
isotig05713	2333	0.368	7088	0.817	2.2	0	anticoagulant salp9-like	gi|33340608|gb|AAQ14874.1|AF331716_1anticoagulant Salp11 [Ixodes scapularis]	5.29259e-46	95	-	-	-	-
isotig05556	492	0.078	1451	0.167	2.2	0	copper transport protein atox1	gi|51011496|gb|AAT92157.1|copper transport protein [Ixodes pacificus]	3.37742e-42	98	P:metal ion transport	-	F:metal ion binding	-
isotig04881	162	0.026	493	0.057	2.2	0	---NA---				-	-	-	-
isotig00460	4328	0.684	13164	1.517	2.2	0	salivary secreted peptide	gi|51011400|gb|AAT92109.1|putative salivary secreted peptide [Ixodes pacificus]	5.22395e-28	56	-	-	-	-
isotig24164	17113	2.703	50390	5.806	2.1	0	---NA---				-	-	-	-
isotig22765	206	0.033	599	0.069	2.1	0	upf0614 protein c14orf102-like	gi|52545726|emb|CAH56334.1|hypothetical protein [Homo sapiens]	2.54624e-27	76	-	-	F:protein binding	-
isotig22539	1129	0.178	3202	0.369	2.1	0	---NA---				-	-	-	-
isotig22168	198	0.031	558	0.064	2.1	0	taf5-like rna polymerase p300 cbp-associated factor -associated 65kda	gi|241556131|ref|XP_002399606.1|conserved hypothetical protein [Ixodes scapularis]	3.98343e-64	94	P:histone H3 acetylation; P:transcription, DNA-dependent	C:transcription factor TFTC complex; C:STAGA complex	F:transcription regulator activity; F:histone acetyltransferase activity; F:transcription coactivator activity	-
isotig21506	249	0.039	715	0.082	2.1	0	---NA---				-	-	-	-
isotig21311	609	0.096	1771	0.204	2.1	0	---NA---				-	-	-	-
isotig21013	5040	0.796	14429	1.663	2.1	0	small nuclear ribonucleoprotein sm d2	gi|241690286|ref|XP_002411748.1|small nuclear ribonucleoprotein sm D2, putative [Ixodes scapularis]	3.9546e-79	100	P:ncRNA metabolic process; P:spliceosomal snRNP assembly; P:spliceosome assembly	C:nucleoplasm; C:small nuclear ribonucleoprotein complex; C:U12-type spliceosomal complex; C:cytosol; C:catalytic step 2 spliceosome	F:nucleic acid binding; F:protein binding	-
isotig20968	651	0.103	1895	0.218	2.1	0	---NA---				-	-	-	-
isotig20844	207	0.033	591	0.068	2.1	0	protein opi10 homolog	gi|241620387|ref|XP_002408662.1|conserved hypothetical protein [Ixodes scapularis]	2.01683e-82	99	P:biological_process	C:cellular_component	F:molecular_function	-
isotig20518	1415	0.223	4100	0.472	2.1	0	u3 small nucleolar homolog a	gi|321468095|gb|EFX79082.1|hypothetical protein DAPPUDRAFT_304998 [Daphnia pulex]	4.74083e-53	71	P:ribosome biogenesis	C:ribonucleoprotein complex	-	-
isotig20461	689	0.109	2001	0.231	2.1	0	mcm2 protein	gi|241153701|ref|XP_002407137.1|MCM2 protein, putative [Ixodes scapularis]	4.37199e-99	100	P:cell cycle checkpoint; P:response to DNA damage stimulus; P:DNA unwinding involved in replication; P:cell proliferation; P:regulation of DNA replication initiation; P:retina development in camera-type eye; P:S phase of mitotic cell cycle; P:regulation of phosphorylation; P:G1/S transition of mitotic cell cycle; P:M/G1 transition of mitotic cell cycle; P:ATP catabolic process; P:nucleosome assem…	C:chromatin; C:MCM complex; C:nuclear origin of replication recognition complex	F:histone binding; F:single-stranded DNA binding; F:metal ion binding; F:DNA replication origin binding; F:ATP-dependent DNA helicase activity; F:chromatin binding; F:ATP binding	-
isotig20231	2637	0.416	7445	0.858	2.1	0	salivary protein	gi|157041111|dbj|BAF79639.1|salivary gland 13.2 kDa protein [Ixodes ricinus]	1.08396e-54	76	-	-	-	-
isotig20092	676	0.107	1914	0.221	2.1	0	---NA---				-	-	-	-
isotig20062	188	0.03	529	0.061	2.1	0	---NA---				-	-	-	-
isotig19886	2678	0.423	7552	0.87	2.1	0	enhancer of rudimentary homolog	gi|241568953|ref|XP_002402608.1|enhancer of rudimentary, putative [Ixodes scapularis]	9.59905e-70	100	P:cell cycle	-	-	-
isotig19703	641	0.101	1809	0.208	2.1	0	mucolipin 3	gi|241028759|ref|XP_002406355.1|mucolipin, putative [Ixodes scapularis]	3.65557e-101	99	-	C:membrane	-	-
isotig19293	1185	0.187	3432	0.395	2.1	0	iron-sulfur protein nubpl-like	gi|346473373|gb|AEO36531.1|hypothetical protein [Amblyomma maculatum]	1.27472e-86	87	P:oxidation reduction	-	F:DNA binding; F:sulfiredoxin activity	-
isotig19281	1101	0.174	3143	0.362	2.1	0	cdc5 cell division cycle 5-like ( pombe)	gi|241794224|ref|XP_002414495.1|Myb transforming protein, putative [Ixodes scapularis]	3.35337e-93	98	P:G2/M transition of mitotic cell cycle; P:regulation of transcription, DNA-dependent; P:cell division; P:nuclear mRNA splicing, via spliceosome	C:nucleolus; C:nuclear speck;C:catalytic step 2 spliceosome; C:cytoplasm	F:RNA binding; F:DNA binding; F:protein domain specific binding	-
isotig19235	171	0.027	500	0.058	2.1	0	---NA---				-	-	-	-
isotig19187	883	0.139	2523	0.291	2.1	0	upf0538 protein c2orf76 homolog	gi|241171659|ref|XP_002410682.1|conserved hypothetical protein [Ixodes scapularis]	7.48184e-84	97	-	-	-	-
isotig19055	312	0.049	879	0.101	2.1	0	paxip1-associated protein 1-like	gi|241114909|ref|XP_002400497.1|PAXIP1-associated protein, putative [Ixodes scapularis]	2.69145e-92	98	P:biological_process	C:histone methyltransferase complex; C:nucleus	F:molecular_function	-
isotig19019	1281	0.202	3726	0.429	2.1	0	---NA---				-	-	-	-
isotig18874	3401	0.537	10013	1.154	2.1	0	---NA---				-	-	-	-
isotig18793	643	0.102	1834	0.211	2.1	0	---NA---				-	-	-	-
isotig18572	269	0.042	792	0.091	2.1	0	---NA---				-	-	-	-
isotig18363	256	0.04	741	0.085	2.1	0	---NA---				-	-	-	-
isotig18284	1073	0.169	3017	0.348	2.1	0	---NA---				-	-	-	-
isotig18252	1035	0.163	2997	0.345	2.1	0	---NA---				-	-	-	-
isotig18034	1840	0.291	5347	0.616	2.1	0	hypothetical protein IscW_ISCW010111 [Ixodes scapularis]	gi|241560346|ref|XP_002400994.1|hypothetical protein IscW_ISCW010111 [Ixodes scapularis]	1.45444e-22	97	-	-	-	-
isotig18032	1198	0.189	3424	0.395	2.1	0	secreted salivary gland	gi|325302668|tpg|DAA34176.1|TPA_inf: hypothetical secreted protein 1669 [Amblyomma variegatum]	3.81153e-67	71		-	F:sulfotransferase activity; F:alcohol sulfotransferase activity; F:transferase activity	-
isotig17956	235	0.037	676	0.078	2.1	0	---NA---				-	-	-	-
isotig17868	5707	0.901	16067	1.851	2.1	0	conserved hypothetical protein [Ixodes scapularis]	gi|241152156|ref|XP_002406834.1|conserved hypothetical protein [Ixodes scapularis]	2.1775e-83	96	-	-	-	-
isotig17730	562	0.089	1649	0.19	2.1	0	---NA---				-	-	-	-
isotig17495	3626	0.573	10632	1.225	2.1	0	trypsin inhibitor-7 precursor	gi|67083711|gb|AAY66790.1|putative secreted protease inhibitor [Ixodes scapularis]	1.75369e-16	76	-	C:extracellular region	F:peptidase inhibitor activity; F:peptidase activity	-
isotig17350	1380	0.218	3993	0.46	2.1	0	hypothetical protein IscW_ISCW010062 [Ixodes scapularis]	gi|241628921|ref|XP_002410035.1|hypothetical protein IscW_ISCW010062 [Ixodes scapularis]	3.00256e-50	91	-	-	-	-
isotig17346	233	0.037	686	0.079	2.1	0	---NA---				-	-	-	-
isotig17323	1890	0.298	5381	0.62	2.1	0	activator of basal transcription 1-like	gi|241835279|ref|XP_002415030.1|activator of basal transcription, putative [Ixodes scapularis]	3.1872e-102	99	-	-	F:nucleic acid binding; F:nucleotide binding	-
isotig17243	221	0.035	644	0.074	2.1	0	---NA---				-	-	-	-
isotig17221	659	0.104	1930	0.222	2.1	0	---NA---				-	-	-	-
isotig17195	256	0.04	740	0.085	2.1	0	zinc finger	gi|241599285|ref|XP_002404975.1|zinc finger protein, putative [Ixodes scapularis]	1.17727e-120	90	-	C:nucleus	F:nucleic acid binding; F:zinc ion binding	-
isotig17177	909	0.144	2604	0.3	2.1	0	---NA---				-	-	-	-
isotig17164	508	0.08	1480	0.171	2.1	0	---NA---				-	-	-	-
isotig11163	185	0.029	525	0.06	2.1	0	ribosomal protein	gi|241620364|ref|XP_002408652.1|ribosomal protein L55, putative [Ixodes scapularis]	2.73107e-76	96	P:translation	C:nucleolus; C:mitochondrial large ribosomal subunit	F:mRNA binding; F:transcription factor activity; F:structural constituent of ribosome	-
isotig10967	560	0.088	1596	0.184	2.1	0	---NA---				-	-	-	-
isotig10663	248	0.039	707	0.081	2.1	0	---NA---				-	-	-	-
isotig10137	1805	0.285	5279	0.608	2.1	0	serine threonine-protein phosphatase 4 regulatory subunit 4	gi|340711398|ref|XP_003394263.1|PREDICTED: serine/threonine-protein phosphatase 4 regulatory subunit 4-like [Bombus terrestris]	4.82894e-18	59	-	C:protein serine/threonine phosphatase complex; C:cytoplasm	F:protein binding;	-
isotig09817	220	0.035	636	0.073	2.1	0	---NA---				-	-	-	-
isotig09490	2139	0.338	6065	0.699	2.1	0	---NA---				-	-	-	-
isotig09459	1210	0.191	3507	0.404	2.1	0	groucho tle n-terminal q-rich domain-containing protein	gi|307512|gb|AAA61193.1|transducin-like enhancer protein [Homo sapiens]	4.27331e-72	94	P:negative regulation of transcription from RNA polymerase II promoter; P:regulation of synapse structure and activity; P:pronuclear migration; P:negative regulation of Wnt receptor signaling pathway through beta-catenin; P:locomotion; P:embryonic development ending in birth or egg hatching; P:morphogenesis of an epithelium; P:nematode larval development; P:organ morphogenesis; P:regulation of ne…	C:transcription factor complex; C:transcriptional repressor complex	F:chromatin binding; F:transcription factor binding; F:myosin heavy chain kinase activity; F:transcription corepressor activity; F:RNA polymerase II transcription factor activity, enhancer binding	-
isotig09377	258	0.041	749	0.086	2.1	0	---NA---				-	-	-	-
isotig09237	278	0.044	783	0.09	2.1	0	aspartyl asparaginyl beta-hydroxylase	gi|241115635|ref|XP_002401014.1|aspartate beta-hydroxylase domain-containing protein, putative [Ixodes scapularis]	1.26518e-145	98	P:oxidation reduction; P:face morphogenesis; P:peptidyl-aspartic acid hydroxylation; P:negative regulation of cell proliferation; P:limb morphogenesis; P:palate development; P:muscle contraction; P:cytosolic calcium ion homeostasis; P:pattern specification process	C:integral to endoplasmic reticulum membrane	F:peptide-aspartate beta-dioxygenase activity; F:structural constituent of muscle; F:calcium ion binding; F:electron carrier activity	-
isotig09138	198	0.031	572	0.066	2.1	0	conserved hypothetical protein [Ixodes scapularis]	gi|241674437|ref|XP_002400122.1|conserved hypothetical protein [Ixodes scapularis]	1.47488e-21	92	-	-	F:DNA binding	-
isotig09078	490	0.077	1414	0.163	2.1	0	mediator of rna polymerase ii transcription subunit 27	gi|241999332|ref|XP_002434309.1|cofactor required for Sp1 transcriptional activation, putative [Ixodes scapularis] >gi|215496068|gb|EEC05709.1| cofactor required for Sp1 transcriptional activation, putative [Ixodes scapularis]	0	100	P:retinal cone cell development; P:transcription, DNA-dependent	C:nucleus	-	-
isotig08942	303	0.048	852	0.098	2.1	0	---NA---				-	-	-	-
isotig08725	186	0.029	527	0.061	2.1	0	dolichyl-diphosphooligosaccharide--protein glycosyltransferase subunit stt3b-like	gi|241732384|ref|XP_002413853.1|oligosaccharyl transferase, putative [Ixodes scapularis]	0	94	P:protein amino acid N-linked glycosylation via asparagine	C:ribosome; C:oligosaccharyltransferase complex	F:dolichyl-diphosphooligosaccharide-protein glycotransferase activity	Various types of N-glycan biosynthesis;N-Glycan biosynthesis
isotig08701	548	0.087	1567	0.181	2.1	0	guanine nucleotide exchange factor	gi|240973852|ref|XP_002401602.1|guanine nucleotide exchange factor, putative [Ixodes scapularis]	3.97396e-112	98	P:regulation of Rho protein signal transduction	C:intracellular	F:transferase activity; F:Rho guanyl-nucleotide exchange factor activity	-
isotig08472	20537	3.243	58703	6.764	2.1	0	salivary protein	gi|67083649|gb|AAY66760.1|putative salivary protein [Ixodes scapularis]	1.98626e-33	78	-	-	-	-
isotig08184	216	0.034	610	0.07	2.1	0	---NA---				-	-	-	-
isotig08101	166	0.026	488	0.056	2.1	0	solute carrier family 25 member 46	gi|241616524|ref|XP_002407975.1|solute carrier, putative [Ixodes scapularis]	2.96388e-73	100	P:transport	C:integral to membrane; C:mitochondrion		-
isotig07185	279	0.044	812	0.094	2.1	0	zinc finger	gi|241589147|ref|XP_002403813.1|zinc finger protein, putative [Ixodes scapularis]	5.45932e-95	70	-	C:intracellular	F:nucleic acid binding; F:metal ion binding	-
isotig07113	236	0.037	670	0.077	2.1	0	---NA---				-	-	-	-
isotig06770	486	0.077	1431	0.165	2.1	0	hypothetical protein IscW_ISCW014935 [Ixodes scapularis]	gi|241834466|ref|XP_002414994.1|hypothetical protein IscW_ISCW014935 [Ixodes scapularis]	1.60901e-54	82	-	-	-	-
isotig06609	280	0.044	791	0.091	2.1	0	glass protein, putative [Ixodes scapularis]	gi|241567446|ref|XP_002402297.1|glass protein, putative [Ixodes scapularis]	8.4927e-32	86	-	C:intracellular	F:zinc ion binding; F:nucleic acid binding	-
isotig05533	2284	0.361	6593	0.76	2.1	0	---NA---				-	-	-	-
isotig05473	505	0.08	1419	0.163	2.1	0	williams-beuren syndrome critical region	gi|242002804|ref|XP_002436045.1|williams-beuren syndrome critical region protein, putative [Ixodes scapularis]	5.18069e-20	80	-	-	-	-
isotig03847	2821	0.446	7971	0.918	2.1	0	secreted salivary protein	gi|186976090|gb|ACD01047.1|salivary gland protein Salp 16 [Ixodes persulcatus]	8.36207e-56	77	-	-	-	-
isotig02859	1204	0.19	3398	0.392	2.1	0	secreted salivary gland protein 2	gi|51011462|gb|AAT92140.1|BTSP-6 [Ixodes pacificus]	3.49527e-42	90	-	-	-	-
isotig02856	6093	0.962	17350	1.999	2.1	0	secreted salivary gland protein 2	gi|51011462|gb|AAT92140.1|BTSP-6 [Ixodes pacificus]	7.41314e-43	91	-	-	-	-
contig00941	264	0.042	756	0.087	2.1	0	---NA---				-	-	-	-
isotig23943	220	0.035	618	0.071	2	0	zinc finger	gi|241749550|ref|XP_002405827.1|zinc finger protein, putative [Ixodes scapularis]	1.40117e-30	87	-	C:intracellular	F:zinc ion binding; F:nucleic acid binding	-
isotig23939	1573	0.248	4248	0.489	2	0	---NA---				-	-	-	-
isotig23235	607	0.096	1677	0.193	2	0	---NA---				-	-	-	-
isotig23003	622	0.098	1719	0.198	2	0	ribonuclease h2 subunit c	gi|241238062|ref|XP_002401244.1|conserved hypothetical protein [Ixodes scapularis]	5.53555e-91	99	P:biological_process	C:cellular_component	F:molecular_function	-
isotig22234	199	0.031	540	0.062	2	0	histamine binding protein	gi|67083659|gb|AAY66765.1|putative secreted salivary protein of the histamine binding family [Ixodes scapularis]	5.12889e-55	70	-	-	F:binding	-
isotig22080	294	0.046	823	0.095	2	0	---NA---				-	-	-	-
isotig21720	157	0.025	428	0.049	2	0	---NA---				-	-	-	-
isotig21582	20273	3.202	54677	6.3	2	0	secreted salivary gland	gi|241131436|ref|XP_002404511.1|secreted protein, putative [Ixodes scapularis]	7.16862e-25	61	-	-	-	-
isotig21392	3036	0.479	8236	0.949	2	0	salivary protein	gi|258404027|emb|CAX16285.1|putative salivary protein [Ixodes ricinus]	9.12025e-52	73	-	-	-	-
isotig21357	2607	0.412	7016	0.808	2	0	hypothetical protein IscW_ISCW022409 [Ixodes scapularis]	gi|241707383|ref|XP_002413295.1|hypothetical protein IscW_ISCW022409 [Ixodes scapularis]	1.78435e-31	98	-	-	-	-
isotig21257	1314	0.208	3543	0.408	2	0	protein kinase, putative [Ixodes scapularis]	gi|241813037|ref|XP_002416478.1|protein kinase, putative [Ixodes scapularis]	1.53452e-26	96	P:protein amino acid phosphorylation		F:ATP binding;F:myosin light chain kinase activity	-
isotig20872	233	0.037	651	0.075	2	0	hypothetical protein IscW_ISCW005970 [Ixodes scapularis]	gi|242000688|ref|XP_002434987.1|hypothetical protein IscW_ISCW005970 [Ixodes scapularis]	4.5774e-40	91	-	-	-	-
isotig19941	484	0.076	1326	0.153	2	0	hypothetical protein IscW_ISCW006607 [Ixodes scapularis]	gi|242000576|ref|XP_002434931.1|hypothetical protein IscW_ISCW006607 [Ixodes scapularis]	9.07899e-21	97	-	-	-	-
isotig19922	248	0.039	694	0.08	2	0	hd domain containing 2	gi|346472497|gb|AEO36093.1|hypothetical protein [Amblyomma maculatum]	2.08318e-82	87	P:metabolic process	-	F:catalytic activity	-
isotig19612	1263	0.199	3484	0.401	2	0	rna polymerase ii protein ral transcription factor	gi|242002664|ref|XP_002435975.1|RNA polymerase II protein ral transcription factor BTF3, putative [Ixodes scapularis]	8.5916e-60	90	-	-	F:binding	-
isotig19540	504	0.08	1386	0.16	2	0	---NA---				-	-	-	-
isotig19458	572	0.09	1581	0.182	2	0	---NA---				-	-	-	-
isotig19443	257	0.041	709	0.082	2	0	acyl-CoA synthetase, putative [Ixodes scapularis]	gi|241855551|ref|XP_002416034.1|acyl-CoA synthetase, putative [Ixodes scapularis]	3.87286e-46	77	-	-	F:ligase activity	-
isotig18893	1331	0.21	3561	0.41	2	0	transmembrane and coiled-coil domain-containing protein 7	gi|241860947|ref|XP_002416303.1|conserved hypothetical protein [Ixodes scapularis]	2.75834e-55	98	-	-	F:binding	-
isotig18865	698	0.11	1942	0.224	2	0	glutathione s-transferase c-terminal domain-containing protein	gi|241828028|ref|XP_002416663.1|conserved hypothetical protein [Ixodes scapularis]	2.91575e-157	99	P:methylation	-	F:protein binding; F:methyltransferase activity	-
isotig18722	237	0.037	649	0.075	2	0	salivary	gi|241068307|ref|XP_002408430.1|salivary mucin, putative [Ixodes scapularis]	2.23218e-45	66	-	-	-	-
isotig18656	608	0.096	1662	0.191	2	0	---NA---				-	-	-	-
isotig18614	919	0.145	2489	0.287	2	0	---NA---				-	-	-	-
isotig18360	1173	0.185	3212	0.37	2	0	---NA---				-	-	-	-
isotig17942	801	0.127	2241	0.258	2	0	rna helicase	gi|241998568|ref|XP_002433927.1|RNA helicase, putative [Ixodes scapularis]	1.85003e-25	59	-	-	F:binding; F:helicase activity	-
isotig17742	188	0.03	510	0.059	2	0	---NA---				-	-	-	-
isotig17479	1264	0.2	3528	0.406	2	0	1-phosphatidylinositol-3-phosphate 5-kinase	gi|240959490|ref|XP_002400440.1|FYVE finger-containing phosphoinositide kinase, fyv1, putative [Ixodes scapularis]	1.11948e-86	100	P:retrograde transport, endosome to Golgi; P:cellular protein metabolic process; P:protein localization in nucleus; P:phosphoinositide phosphorylation; P:receptor-mediated endocytosis	C :early endosome membrane; C:membrane raft	F:zinc ion binding; F:1-phosphatidylinositol-3-phosphate 5-kinase activity; F:1-phosphatidylinositol-4-phosphate 5-kinase activity; F:ATP binding; F:protein binding	Inositol phosphate metabolism;Phosphatidylinositol signaling system;Inositol phosphate metabolism
isotig10111	643	0.102	1735	0.2	2	0	upf0712 protein c7orf64 homolog	gi|71896707|ref|NP_001026145.1|UPF0712 protein C7orf64 homolog [Gallus gallus]	4.86932e-49	76	P:biological_process	C:cellular_component	F:nucleotide binding; F:molecular_function	-
isotig10110	212	0.033	569	0.066	2	0	metis5 protein	gi|241734787|ref|XP_002404880.1|metalloprotease, putative [Ixodes scapularis]	1.37824e-84	71	-	-	F:peptidase activity	-
isotig09379	233	0.037	642	0.074	2	0	---NA---				-	-	-	-
isotig09311	487	0.077	1345	0.155	2	0	telomerase cajal body protein 1	gi|346471291|gb|AEO35490.1|hypothetical protein [Amblyomma maculatum]	4.65664e-148	87	P:histone acetylation	C:nuclear part	F:histone acetyltransferase activity	-
isotig09293	295	0.047	790	0.091	2	0	rab proteins geranylgeranyltransferase component a 2	gi|241837231|ref|XP_002415153.1|Rab proteins geranylgeranyltransferase component A, putative [Ixodes scapularis]	0	96	P:regulation of GTPase activity; P:iridophore differentiation; P:detection of mechanical stimulus involved in sensory perception of sound; P:swim bladder inflation; P:intracellular protein transport; P:retina morphogenesis in camera-type eye; P:auditory receptor cell differentiation	C:Rab-protein geranylgeranyltransferase complex;	F:Rab geranylgeranyltransferase activity	-
isotig08951	1350	0.213	3716	0.428	2	0	gamma-secretase subunit aph-1	gi|240995046|ref|XP_002404570.1|anterior pharynx defective, putative [Ixodes scapularis]	2.66489e-152	98	P:positive regulation of catalytic activity; P:protein processing	C:integral to membrane	-	-
isotig08940	255	0.04	698	0.08	2	0	wd repeat-containing protein 55-like	gi|241788746|ref|XP_002414463.1|WD-repeat protein, putative [Ixodes scapularis]	1.5628e-179	99	P:eye development; P:thymus development; P:liver development; P:rRNA processing; P:spleen development; P:head development; P:swim bladder development; P:pharynx development	C:nucleolus	F:myosin heavy chain kinase activity	-
isotig08921	181	0.029	486	0.056	2	0	mitochondrial ubiquitin ligase activator of nfkb 1-like	gi|241830758|ref|XP_002414827.1|conserved hypothetical protein [Ixodes scapularis]	6.34936e-46	87	-	-	F:zinc ion binding; F:acid-amino acid ligase activity	-
isotig08917	2075	0.328	5742	0.662	2	0	comm domain-containing	gi|241672128|ref|XP_002411451.1|COMM domain-containing protein, putative [Ixodes scapularis]	1.55909e-72	97	-	-	-	-
isotig08649	282	0.045	759	0.087	2	0	---NA---				-	-	-	-
isotig08647	946	0.149	2622	0.302	2	0	---NA---				-	-	-	-
isotig07673	1087	0.172	3033	0.349	2	0	wd repeat-containing protein 36	gi|241997952|ref|XP_002433619.1|WD-repeat protein, putative [Ixodes scapularis]	1.46827e-74	81	P:rRNA processing; P:histone acetylation	C:small-subunit processome	F:histone acetyltransferase activity	-
isotig07365	207	0.033	558	0.064	2	0	---NA---				-	-	-	-
isotig07115	1226	0.194	3401	0.392	2	0	---NA---				-	-	-	-
isotig06813	581	0.092	1611	0.186	2	0	niemann-pick c1 protein precursor	gi|241647497|ref|XP_002411148.1|Niemann-Pick type C1 domain-containing protein, putative [Ixodes scapularis]	1.09117e-147	94	P:cholesterol efflux; P:cellular response to low-density lipoprotein stimulus; P:adult walking behavior; P:bile acid metabolic process; P:lysosomal transport; P:endocytosis; P:response to drug; P:response to cadmium ion; P:negative regulation of macroautophagy; P:cellular response to steroid hormone stimulus; P:cholesterol homeostasis	C:membrane raft; C:vesicle; C:membrane fraction; C:lysosome; C:nuclear envelope; C:organelle membrane;C:endosome; C:perinuclear region of cytoplasm; C:endoplasmic reticulum; C:integral to plasma membrane; C:Golgi apparatus	F:hedgehog receptor activity; F:sterol transporter activity; F:protein binding; F:calcium ion binding	-
isotig04946	240	0.038	644	0.074	2	0	vacuolar atp synthase 21 kda proteolipid subunit	gi|346471671|gb|AEO35680.1|hypothetical protein [Amblyomma maculatum]	3.54272e-123	98	P:ATP hydrolysis coupled proton transport	C:proton-transporting V-type ATPase, V0 domain; C:integral to membrane	F:hydrogen ion transmembrane transporter activity	-
contig01507	2036	0.322	5698	0.657	2	0	---NA---				-	-	-	-
isotig22659	32007	5.055	21925	2.526	-2	0	anticoagulant salp9-like	gi|51011430|gb|AAT92124.1|BTSP-1 [Ixodes pacificus]	1.00077e-28	80	-	-	-	-
isotig21989	1125	0.178	758	0.087	-2	0	---NA---				-	-	-	-
isotig19877	1351	0.213	903	0.104	-2	0	---NA---				-	-	-	-
isotig19783	351	0.055	242	0.028	-2	0	---NA---				-	-	-	-
isotig19747	384	0.061	265	0.031	-2	0	hypothetical protein [Amblyomma maculatum]	gi|346467087|gb|AEO33388.1|hypothetical protein [Amblyomma maculatum]	1.27929e-16	48	-	-	-	-
isotig11538	2360	0.373	1631	0.188	-2	0	zinc finger protein 706-like	gi|241686127|ref|XP_002412815.1|secreted salivary gland peptide, putative [Ixodes scapularis]	6.84965e-29	100	-	-	F:zinc ion binding; C:intracellular	-
isotig10974	11428	1.805	7871	0.907	-2	0	secreted cysteine rich	gi|241669504|ref|XP_002399668.1|secreted cysteine rich protein, putative [Ixodes scapularis]	3.46074e-54	98	-	-	-	-
isotig08310	51747	8.172	35138	4.049	-2	0	ribosomal protein s15a	gi|241828736|ref|XP_002416676.1|ribosomal protein S15Aa, putative [Ixodes scapularis]	1.11188e-95	97	P:mitotic spindle elongation; P:viral transcription; P:response to virus; P:endocrine pancreas development; P:positive regulation of cell cycle; P:brain development; P:translational elongation; P:translational termination; P:positive regulation of cell proliferation; P:embryonic development	C:mitochondrion; C:cytosolic small ribosomal subunit; C:lipid particle	F:RNA binding; F:structural constituent of ribosome; F:protein binding	-
isotig06298	2385	0.377	1613	0.186	-2	0	hypothetical protein IscW_ISCW004017 [Ixodes scapularis]	gi|241998506|ref|XP_002433896.1|hypothetical protein IscW_ISCW004017 [Ixodes scapularis]	5.68868e-39	66	-	-	-	-
isotig04321	534	0.084	354	0.041	-2	0	salivary secreted peptide	gi|51011392|gb|AAT92105.1|putative salivary secreted peptide [Ixodes pacificus]	4.54742e-48	85	-	-	-	-
isotig03875	1453	0.229	1016	0.117	-2	0	tigger transposable element derived 6-like	gi|240973316|ref|XP_002401414.1|centromere protein B, putative [Ixodes scapularis]	3.40245e-18	75	-	-	F:binding	-
isotig24226	19055	3.009	12703	1.464	-2.1	0	salivary secreted protein	gi|51011450|gb|AAT92134.1|CLSP-4 [Ixodes pacificus]	1.20327e-16	70	-	-	-	-
isotig23307	384	0.061	250	0.029	-2.1	0					-	-	-	-
isotig19097	24670	3.896	15988	1.842	-2.1	0	secreted salivary gland	gi|67083481|gb|AAY66676.1|putative salivary protein with polylysine tail [Ixodes scapularis]	6.10708e-57	89	-	-	-	-
isotig19031	495	0.078	334	0.038	-2.1	0	hypothetical protein [Amblyomma maculatum]	gi|346467635|gb|AEO33662.1|hypothetical protein [Amblyomma maculatum]	1.49548e-16	49	-	-	-	-
isotig18223	2901	0.458	1920	0.221	-2.1	0	superoxide dismutase	gi|241791828|ref|XP_002414489.1|superoxide-dismutase, putative [Ixodes scapularis]	4.58293e-58	70	P:oxidation reduction; P:superoxide metabolic process	C:cytoplasm	F:oxidoreductase activity; F:superoxide dismutase activity; F:metal ion binding; F:antioxidant activity	-
isotig11042	35521	5.61	22798	2.627	-2.1	0	anticomplement protein 2	gi|164414642|emb|CAL51265.1|anticomplement protein IxAC-B4 precursor [Ixodes ricinus]	3.92324e-82	82	-	-	-	-
isotig10787	1858	0.293	1230	0.142	-2.1	0	inosine-uridine preferring nucleoside	gi|241722029|ref|XP_002412181.1|inosine-uridine preferring nucleoside hydrolase, putative [Ixodes scapularis]	1.29063e-54	78	-	-	F:hydrolase activity, acting on glycosyl bonds	-
isotig10192	3126	0.494	2045	0.236	-2.1	0	lipopolysaccharide-induced tumor necrosis factor-alpha factor homolog	gi|241647511|ref|XP_002411154.1|lipopolysaccharide-induced transcription factor regulating tumor necrosis factor alpha, putative [Ixodes scapularis]	6.17083e-55	97	P:signal transduction	-	-	-
isotig07971	2999	0.474	1951	0.225	-2.1	0	cytosolic sulfotransferase	gi|241554873|ref|XP_002399643.1|cytosolic sulfotransferase [Ixodes scapularis]	0	99	-	-	F:sulfotransferase activity	-
isotig07656	7959	1.257	5138	0.592	-2.1	0	secreted	gi|241729807|ref|XP_002413811.1|secreted protein, putative [Ixodes scapularis]	2.84666e-51	100	P:regulation of cell growth	C:extracellular region	F:insulin-like growth factor binding	-
isotig06550	12302	1.943	8111	0.935	-2.1	0	secreted salivary protein	gi|67083705|gb|AAY66787.1|putative secreted salivary protein [Ixodes scapularis]	5.72172e-38	78	-	-	F:serine-type endopeptidase inhibitor activity	-
isotig00722	2773	0.438	1784	0.206	-2.1	0	hypothetical protein IscW_ISCW014206 [Ixodes scapularis]	gi|241831479|ref|XP_002414855.1|hypothetical protein IscW_ISCW014206 [Ixodes scapularis]	1.46442e-22	81	-	-	-	-
isotig22880	498	0.079	312	0.036	-2.2	0	---NA---				-	-	-	-
isotig21856	5701	0.9	3559	0.41	-2.2	0	microplusin preprotein, putative [Ixodes scapularis]	gi|241998470|ref|XP_002433878.1|microplusin preprotein, putative [Ixodes scapularis]	2.85618e-53	98	-	-	-	-
isotig21760	392	0.062	239	0.028	-2.2	0	---NA---				-	-	-	-
isotig21685	14174	2.238	8744	1.007	-2.2	0	salivary protein	gi|115394525|gb|ABI97201.1|putative secreted salivary protein Salp15IR-4 precursor [Ixodes ricinus]	5.02767e-67	80	-	-	-	-
isotig21667	357	0.056	222	0.026	-2.2	0	hypothetical protein IscW_ISCW009557 [Ixodes scapularis]	gi|241638299|ref|XP_002410747.1|hypothetical protein IscW_ISCW009557 [Ixodes scapularis]	2.41573e-36	84	-	-	-	-
isotig21237	3852	0.608	2421	0.279	-2.2	0	hypothetical protein [Amblyomma maculatum]	gi|346467087|gb|AEO33388.1|hypothetical protein [Amblyomma maculatum]	4.64818e-11	48	-	-	-	-
isotig20561	5319	0.84	3336	0.384	-2.2	0	---NA---				-	-	-	-
isotig18647	3058	0.483	1871	0.216	-2.2	0	secreted salivary gland	gi|241804721|ref|XP_002414543.1|secreted salivary gland peptide, putative [Ixodes scapularis]	1.03187e-33	65	-	-	F:structural constituent of cuticle; F:structural constituent of chitin-based cuticle	-
isotig18491	4003	0.632	2529	0.291	-2.2	0	secreted salivary gland peptide	gi|219935279|emb|CAJ20734.1|lipocalin [Ixodes ricinus]	5.47679e-127	86	-	-	F:binding	-
isotig18423	5672	0.896	3463	0.399	-2.2	0	salivary lipid interacting	gi|241829811|ref|XP_002414779.1|salivary lipid interacting protein, putative [Ixodes scapularis]	1.27932e-108	95	-	-	-	-
isotig11160	1064	0.168	680	0.078	-2.2	0	secreted histamine binding protein of kda	gi|51011480|gb|AAT92149.1|putative secreted histamine binding protein of 19.7 kDa [Ixodes pacificus]	9.00336e-13	45	-	-	F:binding	-
isotig09973	2232	0.352	1384	0.159	-2.2	0	---NA---				-	-	-	-
isotig09851	350	0.055	220	0.025	-2.2	0	---NA---				-	-	-	-
isotig09441	1742	0.275	1101	0.127	-2.2	0	transcription factor btf3 homolog 4	gi|242002666|ref|XP_002435976.1|RNA polymerase II proteinral transcription factor BTF3, putative [Ixodes scapularis]	2.75637e-97	97	P:biological_process	C:cellular_component	F:molecular_function	-
isotig09408	6594	1.041	4153	0.479	-2.2	0	hypothetical protein IscW_ISCW016260 [Ixodes scapularis]	gi|240952212|ref|XP_002399357.1|hypothetical protein IscW_ISCW016260 [Ixodes scapularis]	3.84958e-37	95	-	-	-	-
isotig07655	5115	0.808	3227	0.372	-2.2	0	secreted	gi|241729807|ref|XP_002413811.1|secreted protein, putative [Ixodes scapularis]	2.74413e-51	100	P:regulation of cell growth	C:extracellular region	F:insulin-like growth factor binding	-
isotig05257	367	0.058	226	0.026	-2.2	0	ubiquitin-fold modifier 1	gi|241121665|ref|XP_002403292.1|ubiquitin fold modifier 1 precursor, putative [Ixodes scapularis]	1.2896e-53	100	-	-	-	-
isotig04911	6322	0.998	3919	0.452	-2.2	0	hemelipoglycoprotein	gi|241671868|ref|XP_002411436.1|heme lipoprotein precursor, putative [Ixodes scapularis]	0	97	P:lipid transport	-	F:lipid transporter activity	-
isotig03585	4790	0.756	3032	0.349	-2.2	0	4-hydroxybutyrate -	gi|241841429|ref|XP_002415341.1|acetyl-CoA hydrolase, putative [Ixodes scapularis]	0	99	P:acetyl-CoA metabolic process	C:lipid particle	F:4-hydroxybutyrate CoA-transferase activity; F:acetyl-CoA hydrolase activity	Pyruvate metabolism
isotig03348	3780	0.597	2342	0.27	-2.2	0	microplusin pre	gi|67083561|gb|AAY66716.1|microplusin preprotein-like [Ixodes scapularis]	2.52066e-45	90	-	-	-	-
isotig02578	1786	0.282	1113	0.128	-2.2	0	monocarboxylate	gi|241728328|ref|XP_002412248.1|monocarboxylate transporter, putative [Ixodes scapularis]	0	99	P:transmembrane transport	-	-	-
isotig02091	665	0.105	416	0.048	-2.2	0	histone	gi|4504279|ref|NP_002098.1|histone H3.3 [Homo sapiens]			P:positive regulation of growth rate; P:determination of adult lifespan; P:response to hormone stimulus; P:regulation of cell shape; P:brain development; P:body morphogenesis; P:cell adhesion; P:nematode larval development; P:nucleosome assembly; P:embryonic development ending in birth or egg hatching; P:male meiosis; P:blood coagulation; P:response to DNA damage stimulus	C:nucleosome; C:polytene chromosome; C:Barr body; C:nucleoplasm	F:DNA binding	-
isotig01918	1060	0.167	662	0.076	-2.2	0	secreted protein	gi|51011514|gb|AAT92166.1|CLSP-11 [Ixodes pacificus]	4.09044e-27	67	-	-	-	-
isotig00471	593	0.094	361	0.042	-2.2	0	salivary secreted peptide	gi|51011400|gb|AAT92109.1|putative salivary secreted peptide [Ixodes pacificus]	3.35886e-34	57	-	-	-	-
contig02438	992	0.157	611	0.07	-2.2	0	---NA---				-	-	-	-
contig02168	68012	10.741	42798	4.931	-2.2	0	anticomplement protein 2	gi|164414644|emb|CAL51266.1|anticomplement protein IxAC-B5 precursor [Ixodes ricinus]	4.0332e-91	88	-	-	-	-
isotig24218	40176	6.345	23926	2.757	-2.3	0	salivary secreted protein	gi|22164232|gb|AAM93621.1|AF483699_1putative secreted protein [Ixodes scapularis]	1.17697e-18	88	-	-	-	-
isotig23167	8075	1.275	4900	0.565	-2.3	0	secreted salivary gland	gi|51011488|gb|AAT92153.1|8_1 putative 7.9 kDa secreted protein [Ixodes pacificus]	1.76302e-57	87	-	-	-	-
isotig22981	6677	1.054	4052	0.467	-2.3	0	neprilysin 3	gi|241752661|ref|XP_002412520.1|hypothetical protein IscW_ISCW024680 [Ixodes scapularis]	1.68836e-32	89	P:proteolysis	-	F:metalloendopeptidase activity	-
isotig22714	413	0.065	239	0.028	-2.3	0	---NA---				-	-	-	-
isotig21282	317	0.05	194	0.022	-2.3	0	secreted	gi|241695651|ref|XP_002411826.1|secreted protein, putative [Ixodes scapularis]	2.06245e-64	92	P:regulation of cell growth	C:extracellular region	F:insulin-like growth factor binding	-
isotig20450	5239	0.827	3159	0.364	-2.3	0	secreted salivary gland peptide	gi|56159933|gb|AAV80778.1|putative secreted salivary gland peptide [Ixodes scapularis]	1.54192e-26	58	-	-	-	-
isotig17347	1856	0.293	1123	0.129	-2.3	0	---NA---				-	-	-	-
isotig17184	21268	3.359	12697	1.463	-2.3	0	20 kda salivary gland	gi|15428300|gb|AAK97820.1|AF209917_120 kDa salivary gland protein [Ixodes scapularis]	7.42879e-79	86	-	-	-	-
isotig10884	348	0.055	212	0.024	-2.3	0	---NA---				-	-	-	-
isotig09619	614	0.097	372	0.043	-2.3	0	vesicle transport protein	gi|241681388|ref|XP_002411593.1|vesicle transport protein GOT1B, putative [Ixodes scapularis]	4.93707e-57	100	P:vesicle-mediated transport	-	-	-
isotig08471	482	0.076	285	0.033	-2.3	0	---NA---				-	-	-	-
isotig06551	5235	0.827	3168	0.365	-2.3	0	secreted salivary protein	gi|67083705|gb|AAY66787.1|putative secreted salivary protein [Ixodes scapularis]	1.40882e-38	78	-	-	F:serine-type endopeptidase inhibitor activity	-
isotig04134	1407	0.222	839	0.097	-2.3	0	transmembrane emp24 domain-containing protein 7	gi|241623260|ref|XP_002407551.1|cop-coated vesicle membrane protein P24, putative [Ixodes scapularis]	1.96364e-141	99	P:transport	C:integral to membrane; C:endoplasmic reticulum		-
isotig04116	1283	0.203	752	0.087	-2.3	0	---NA---				-	-	-	-
isotig02033	2770	0.437	1676	0.193	-2.3	0	secreted salivary gland	gi|67083665|gb|AAY66768.1|putative salivary protein [Ixodes scapularis]	4.8266e-118	87	-	-	-	-
contig02187	25384	4.009	14843	1.71	-2.3	0	anticomplement protein 2	gi|164414642|emb|CAL51265.1|anticomplement protein IxAC-B4 precursor [Ixodes ricinus]	1.73818e-89	82	-	-	-	-
contig01925	675	0.107	396	0.046	-2.3	0	---NA---				-	-	-	-
isotig23373	12183	1.924	6971	0.803	-2.4	0	secreted protein with basic tail	gi|51011448|gb|AAT92133.1|BTSP-4 [Ixodes pacificus]	8.45937e-58	96	-	-	-	-
isotig23301	1393	0.22	801	0.092	-2.4	0	---NA---				-	-	-	-
isotig22901	9274	1.465	5406	0.623	-2.4	0	secreted salivary gland protein 2	gi|33090158|gb|AAP93884.1|secreted protein [Ixodes ricinus]	4.8325e-50	97	-	-	-	-
isotig22881	25729	4.063	14439	1.664	-2.4	0	salivary secreted protein with basic tail	gi|33090158|gb|AAP93884.1|secreted protein [Ixodes ricinus]	1.60939e-48	95	-	-	-	-
isotig20963	360	0.057	206	0.024	-2.4	0	salivary gland	gi|240978578|ref|XP_002402975.1|hypothetical protein IscW_ISCW000659 [Ixodes scapularis]	4.01607e-71	77	-	-	F:metallopeptidase activity	-
isotig20243	116805	18.447	65439	7.54	-2.4	0	secreted salivary protein	gi|22164206|gb|AAM93608.1|AF483686_1putative secreted protein [Ixodes scapularis]	2.89027e-44	92	-	-	F:serine-type endopeptidase inhibitor activity	-
isotig18417	467	0.074	270	0.031	-2.4	0	---NA---				-	-	-	-
isotig17876	503	0.079	288	0.033	-2.4	0	hypothetical protein IscW_ISCW020651 [Ixodes scapularis]	gi|241640777|ref|XP_002410924.1|hypothetical protein IscW_ISCW020651 [Ixodes scapularis]	1.24387e-112	96	-	-	-	-
isotig17764	439	0.069	256	0.029	-2.4	0	secreted histamine binding	gi|219935297|emb|CAJ20743.1|lipocalin [Ixodes ricinus]	2.22674e-42	98	-	-	F:binding	-
isotig09809	1047	0.165	588	0.068	-2.4	0	secreted salivary gland peptide	gi|219935279|emb|CAJ20734.1|lipocalin [Ixodes ricinus]	3.50575e-104	88	-	-	F:binding	-
isotig08617	2572	0.406	1447	0.167	-2.4	0	---NA---				-	-	-	-
isotig08140	319	0.05	179	0.021	-2.4	0	ribosomal protein l26e	gi|346470845|gb|AEO35267.1|hypothetical protein [Amblyomma maculatum]	4.54433e-76	99	P:translation	C:large ribosomal subunit	F:structural constituent of ribosome	-
isotig07345	19085	3.014	10904	1.256	-2.4	0	secreted salivary protein	gi|51011590|gb|AAT92204.1|putative peptide 14.4 kDa [Ixodes pacificus]	2.5471e-64	78	-	-	-	-
isotig07235	491	0.078	281	0.032	-2.4	0	---NA---				-	-	-	-
isotig04337	7270	1.148	4151	0.478	-2.4	0	af483739_1 kda secreted protein	gi|22164312|gb|AAM93661.1|AF483739_1putative 8.9 kDa secreted protein [Ixodes scapularis]	1.20917e-58	97	-	-	-	-
isotig04114	22322	3.525	12523	1.443	-2.4	0	---NA---				-	-	-	-
isotig03516	2859	0.452	1614	0.186	-2.4	0	gag-pol polyprotein	gi|115908437|ref|XP_001201648.1|PREDICTED: similar to gag-pol polyprotein [Strongylocentrotus purpuratus]	5.00289e-74	83	P:DNA metabolic process	-	F:nucleic acid binding; F:catalytic activity	-
isotig23659	26404	4.17	14422	1.662	-2.5	0	ribosomal protein l36a	gi|241754615|ref|XP_002406268.1|60S ribosomal protein L44, putative [Ixodes scapularis]	1.10129e-74	100	P:hermaphrodite genitalia development; P:embryonic development ending in birth or egg hatching; P:nematode larval development; P:positive regulation of multicellular organism growth; P:molting cycle, collagen and cuticulin-based cuticle; P:translation	C:ribosome	F:structural constituent of ribosome	-
isotig22840	23812	3.761	12998	1.498	-2.5	0	microplusin pre	gi|67083561|gb|AAY66716.1|microplusin preprotein-like [Ixodes scapularis]	1.72582e-49	93	-	-	-	-
isotig22580	10590	1.672	5796	0.668	-2.5	0	secreted salivary gland	gi|241816124|ref|XP_002414665.1|secreted salivary gland peptide, putative [Ixodes scapularis]	8.9558e-44	90	-	-	-	-
isotig21035	606	0.096	329	0.038	-2.5	0	salivary secreted peptide	gi|51011400|gb|AAT92109.1|putative salivary secreted peptide [Ixodes pacificus]	2.94527e-28	71	-	-	-	-
isotig19934	4965	0.784	2744	0.316	-2.5	0	---NA---				-	-	-	-
isotig19545	481	0.076	263	0.03	-2.5	0	secreted salivary gland peptide	gi|241692448|ref|XP_002412949.1|conserved hypothetical protein [Ixodes scapularis]	4.03289e-95	95	-	-	F:binding	-
isotig18205	9506	1.501	5194	0.598	-2.5	0	secreted salivary gland	gi|22164320|gb|AAM93665.1|AF483743_1putative 22.7 kDa secreted protein [Ixodes scapularis]	5.9623e-122	84	-	-	F:binding	-
isotig11135	1642	0.259	911	0.105	-2.5	0	14 kda phosphohistidine phosphatase	gi|241029464|ref|XP_002406444.1|janus-A, putative [Ixodes scapularis]	1.77941e-83	100	P:biological_process	C:cellular_component	F:molecular_function; F:hydrolase activity; F:phosphoprotein phosphatase activity	-
isotig10956	317	0.05	172	0.02	-2.5	0	---NA---				-	-	-	-
isotig09494	608	0.096	341	0.039	-2.5	0	secreted salivary gland protein 2	gi|22164164|gb|AAM93587.1|AF483665_1putative secreted protein [Ixodes scapularis]	9.04943e-45	83	-	-	-	-
isotig05169	15220	2.404	8408	0.969	-2.5	0	secreted salivary gland protein 2	gi|33090158|gb|AAP93884.1|secreted protein [Ixodes ricinus]	9.05554e-51	98	-	-	-	-
isotig03163	597	0.094	318	0.037	-2.5	0	salivary gland	gi|170285599|emb|CAO00629.1|Metis5 protein [Ixodes ricinus]	1.52942e-36	47	P:proteolysis	-	F:metalloendopeptidase activity	-
contig02180	8077	1.276	4403	0.507	-2.5	0	anticomplement protein 2	gi|164414644|emb|CAL51266.1|anticomplement protein IxAC-B5 precursor [Ixodes ricinus]	3.52785e-79	87	-	-	-	-
isotig22203	10542	1.665	5572	0.642	-2.6	0	barrier-to-autointegration factor	gi|346465975|gb|AEO32832.1|hypothetical protein [Amblyomma maculatum]	3.096e-50	87	-	-	F:DNA binding	-
isotig21600	1894	0.299	1005	0.116	-2.6	0	---NA---				-	-	-	-
isotig20610	504	0.08	267	0.031	-2.6	0	heat shock protein	gi|241107596|ref|XP_002410123.1|heat shock HSP20 protein, putative [Ixodes scapularis]	1.76386e-68	95	P:embryonic development; P:protein amino acid lipidation; P:regulation of translational initiation by eIF2 alpha phosphorylation; P:regulation of autophagy; P:response to heat			-
isotig17848	4480	0.708	2342	0.27	-2.6	0	secreted salivary gland	gi|325302668|tpg|DAA34176.1|TPA_inf: hypothetical secreted protein 1669 [Amblyomma variegatum]	4.88897e-69	72	-	-	F:transferase activity; F:sulfotransferase activity; F:alcohol sulfotransferase activity	-
isotig17519	1291	0.204	664	0.077	-2.6	0	---NA---				-	-	-	-
isotig11413	653	0.103	341	0.039	-2.6	0	secreted salivary protein	gi|67083567|gb|AAY66719.1|putative salivary protein [Ixodes scapularis]	1.51838e-32	62	-	-	-	-
isotig03387	5422	0.856	2870	0.331	-2.6	0	secreted salivary gland	gi|241859766|ref|XP_002416248.1|secreted salivary gland peptide, putative [Ixodes scapularis]	1.01528e-41	79	-	-	-	-
isotig02826	6736	1.064	3563	0.411	-2.6	0	secreted salivary gland	gi|51011416|gb|AAT92117.1|putative secreted histamine binding protein of 20.0 kDa [Ixodes pacificus]	4.92589e-125	95	-	-	F:binding	-
isotig23197	652	0.103	327	0.038	-2.7	0	secreted salivary gland	gi|241859768|ref|XP_002416249.1|secreted salivary gland peptide, putative [Ixodes scapularis]	1.43803e-34	83	-	-	-	-
isotig21385	3791	0.599	1926	0.222	-2.7	0	secreted salivary protein	gi|256860459|gb|ACV32167.1|Salp15 [Ixodes persulcatus]	1.77511e-73	91	-	-	-	-
isotig17794	1338	0.211	670	0.077	-2.7	0	hypothetical protein IscW_ISCW023844 [Ixodes scapularis]	gi|241780039|ref|XP_002400064.1|hypothetical protein IscW_ISCW023844 [Ixodes scapularis]	7.43743e-12	59	-	-	-	-
isotig07453	681	0.108	350	0.04	-2.7	0	hypothetical conserved secreted protein	gi|242000170|ref|XP_002434728.1|secreted protein, putative [Ixodes scapularis]	8.32559e-91	100	-	-	-	-
isotig04769	81122	12.811	41583	4.791	-2.7	0	secreted salivary gland	gi|51011472|gb|AAT92145.1|putative salivary secreted peptide [Ixodes pacificus]	2.92098e-28	91	-	-	-	-
isotig04133	2704	0.427	1392	0.16	-2.7	0	transmembrane emp24 domain-containing protein 7	gi|241623260|ref|XP_002407551.1|cop-coated vesicle membrane protein P24, putative [Ixodes scapularis]	2.2461e-141	99	P:transport	C:integral to membrane; C:endoplasmic reticulum;		-
isotig02533	607	0.096	310	0.036	-2.7	0	---NA---				-	-	-	-
isotig02425	133729	21.12	68732	7.919	-2.7	0	salivary secreted protein with basic tail	gi|33090158|gb|AAP93884.1|secreted protein [Ixodes ricinus]	2.42556e-58	97	-	-	-	-
isotig24051	28303	4.47	14044	1.618	-2.8	0	secreted salivary gland	gi|67083678|gb|AAY66774.1|putative secreted salivary protein [Ixodes scapularis]	1.83369e-24	65	-	-	-	-
isotig23222	8396	1.326	4120	0.475	-2.8	0	secreted salivary gland protein 2	gi|33090158|gb|AAP93884.1|secreted protein [Ixodes ricinus]	3.99626e-50	97	-	-	-	-
isotig22992	501	0.079	240	0.028	-2.8	0	---NA---				-	-	-	-
isotig20407	3354	0.53	1663	0.192	-2.8	0	salivary protein	gi|67083567|gb|AAY66719.1|putative salivary protein [Ixodes scapularis]	3.32045e-13	53	-	-	-	-
isotig20261	56987	9	27659	3.187	-2.8	0	cuticle	gi|241057054|ref|XP_002407787.1|secreted salivary gland peptide, putative [Ixodes scapularis]	2.68605e-64	99	-	-	F:structural constituent of cuticle; F:chitin binding	-
isotig18532	840	0.133	411	0.047	-2.8	0	glutathione s-transferase	gi|51011512|gb|AAT92165.1|putative glutathione S-transferase 1 [Ixodes pacificus]	5.51965e-120	94	-	-	F:transferase activity	-
isotig18439	863	0.136	422	0.049	-2.8	0	secreted salivary gland	gi|51011416|gb|AAT92117.1|putative secreted histamine binding protein of 20.0 kDa [Ixodes pacificus]	2.66248e-117	93	-	-	F:binding	-
isotig17674	503	0.079	244	0.028	-2.8	0	gtp-binding protein alpha gna	gi|242001822|ref|XP_002435554.1|guanine nucleotide-binding protein, putative [Ixodes scapularis]	1.12762e-135	98	P:mesoderm development; P:G-protein coupled receptor protein signaling pathway		F:GTP binding; F:signal transducer activity	-
isotig11652	47320	7.473	22812	2.628	-2.8	0	anticoagulant salp9-like	gi|67083765|gb|AAY66817.1|putative anticoagulant Salp9-like [Ixodes scapularis]	2.31602e-59	93	-	-	-	-
isotig11642	496	0.078	241	0.028	-2.8	0	secreted salivary gland protein 2	gi|33090158|gb|AAP93884.1|secreted protein [Ixodes ricinus]	5.75076e-47	89	-	-	-	-
isotig07447	8639	1.364	4169	0.48	-2.8	0	salivary secreted protein with polyk tail	gi|51011448|gb|AAT92133.1|BTSP-4 [Ixodes pacificus]	1.02337e-67	96	-	-	-	-
isotig04763	27321	4.315	13173	1.518	-2.8	0	secreted	gi|67083425|gb|AAY66648.1|putative secreted protein [Ixodes scapularis]	3.20844e-13	60	-	-	-	-
isotig04112	6707	1.059	3284	0.378	-2.8	0	---NA---				-	-	-	-
isotig03384	3315	0.524	1622	0.187	-2.8	0	secreted salivary gland	gi|241859766|ref|XP_002416248.1|secreted salivary gland peptide, putative [Ixodes scapularis]	2.7055e-42	78	-	-	-	-
isotig01905	4228	0.668	2049	0.236	-2.8	0	---NA---				-	-	-	-
isotig23698	4779	0.755	2277	0.262	-2.9	0	secreted salivary gland	gi|22164308|gb|AAM93659.1|AF483737_1putative 8.4 kDa secreted protein [Ixodes scapularis]	8.31044e-53	88	-	-	-	-
isotig19078	1226	0.194	584	0.067	-2.9	0	---NA---				-	-	-	-
isotig17831	815	0.129	382	0.044	-2.9	0	hypothetical protein IscW_ISCW009032 [Ixodes scapularis]	gi|241647640|ref|XP_002411179.1|hypothetical protein IscW_ISCW009032 [Ixodes scapularis]	9.77665e-61	100	P:lipid transport	-	F:lipid transporter activity	-
isotig17610	665	0.105	312	0.036	-2.9	0	short chain alcohol	gi|242000822|ref|XP_002435054.1|short chain type dehydrogenase, putative [Ixodes scapularis]	1.78315e-14	87	P:oxidation reduction	-	F:3-oxoacyl-[acyl-carrier-protein] reductase activity; F:binding; F:estradiol 17-beta-dehydrogenase activity	Steroid hormone biosynthesis
isotig17384	58160	9.185	27828	3.206	-2.9	0	---NA---				-	-	-	-
isotig11649	625	0.099	299	0.034	-2.9	0	peptide, putative [Ixodes scapularis]	gi|241176442|ref|XP_002399583.1|peptide, putative [Ixodes scapularis]	7.21486e-26	100	-	-	-	-
isotig11388	4136	0.653	1978	0.228	-2.9	0	secreted salivary gland	gi|242000128|ref|XP_002434707.1|secreted salivary gland peptide, putative [Ixodes scapularis]	6.47887e-26	58	-	-	-	-
isotig10466	351	0.055	163	0.019	-2.9	0	anticomplement protein 2	gi|164414638|emb|CAL51263.1|anticomplement protein IxAC-B2 precursor [Ixodes ricinus]	3.65471e-108	96	-	-	-	-
isotig04470	3116	0.492	1456	0.168	-2.9	0	dihydrolipoyllysine-residue succinyltransferase component of 2-oxoglutarate dehydrogenase mitochondrial	gi|47230217|emb|CAG10631.1|unnamed protein product [Tetraodon nigroviridis]	3.38688e-96	88	P:2-oxoglutarate metabolic process; P:NADH metabolic process; P:tricarboxylic acid cycle	C:microsome; C:mitochondrion; C:oxoglutarate dehydrogenase complex; C:nucleus; C:plasma membrane	F:heat shock protein binding; F:chaperone binding;F:dihydrolipoyllysine-residue succinyltransferase activity	Citrate cycle (TCA cycle);Lysine degradation
isotig02083	3751	0.592	1743	0.201	-2.9	0	sodium-dependent excitatory amino acid transporter	gi|241819455|ref|XP_002416576.1|glutamate transporter, putative [Ixodes scapularis]	4.85958e-177	88	P:dicarboxylic acid transport; P:taurine transport	C:membrane	F:taurine:sodium symporter activity; F:sodium:dicarboxylate symporter activity; F:L-aspartate transmembrane transporter activity	-
contig02181	58918	9.305	27583	3.178	-2.9	0	anticomplement protein 2	gi|164414642|emb|CAL51265.1|anticomplement protein IxAC-B4 precursor [Ixodes ricinus]	1.07656e-87	82	-	-	-	-
isotig23642	4167	0.658	1901	0.219	-3	0	---NA---				-	-	-	-
isotig22920	1163	0.184	533	0.061	-3	0	microplusin pre	gi|67083561|gb|AAY66716.1|microplusin preprotein-like [Ixodes scapularis]	1.0512e-45	90	-	-	-	-
isotig22134	661	0.104	301	0.035	-3	0	secreted salivary gland	gi|67083130|gb|AAY66501.1|putative secreted salivary gland protein [Ixodes scapularis]	3.97617e-41	75	-	-	-	-
isotig21966	2364	0.373	1085	0.125	-3	0	secreted salivary gland	gi|56159931|gb|AAV80777.1|putative secreted salivary gland peptide [Ixodes scapularis]	1.89794e-49	76	-	-	-	-
isotig21911	3466	0.547	1569	0.181	-3	0	secreted salivary protein	gi|256860459|gb|ACV32167.1|Salp15 [Ixodes persulcatus]	4.09202e-61	94	-	-	-	-
isotig21064	1221	0.193	566	0.065	-3	0	secreted salivary gland	gi|241157322|ref|XP_002408006.1|secreted salivary gland peptide, putative [Ixodes scapularis]	2.81602e-44	94	-	-	-	-
isotig20830	2507	0.396	1136	0.131	-3	0	---NA---				-	-	-	-
isotig19455	694	0.11	317	0.037	-3	0	---NA---				-	-	-	-
isotig11320	917	0.145	425	0.049	-3	0	salivary protein	gi|67083455|gb|AAY66663.1|putative salivary protein [Ixodes scapularis]	6.75357e-21	53	-	-	F:binding	-
isotig04126	4810	0.76	2214	0.255	-3	0	ubiquinol-cytochrome c reductase core protein ii	gi|346469357|gb|AEO34523.1|hypothetical protein [Amblyomma maculatum]	0	81	P:oxidation reduction; P:generation of precursor metabolites and energy	C:membrane; C:mitochondrion	F:protein binding	-
isotig24188	138422	21.861	60281	6.946	-3.1	0	secreted protein	gi|51011514|gb|AAT92166.1|CLSP-11 [Ixodes pacificus]	3.39836e-18	92	-	-	-	-
isotig24060	3100	0.49	1390	0.16	-3.1	0	---NA---				-	-	-	-
isotig23503	1212	0.191	527	0.061	-3.1	0	hypothetical protein IscW_ISCW003120 [Ixodes scapularis]	gi|241157314|ref|XP_002408002.1|hypothetical protein IscW_ISCW003120 [Ixodes scapularis]	7.42557e-64	96	-	-	-	-
isotig22966	6290	0.993	2741	0.316	-3.1	0	secreted salivary gland	gi|241264075|ref|XP_002405748.1|secreted salivary gland peptide, putative [Ixodes scapularis]	5.35453e-24	70	-	-	-	-
isotig22657	47415	7.488	20761	2.392	-3.1	0	secreted salivary gland	gi|242000128|ref|XP_002434707.1|secreted salivary gland peptide, putative [Ixodes scapularis]	7.90997e-62	87	-	-	-	-
isotig21034	1292	0.204	576	0.066	-3.1	0	hypothetical protein IscW_ISCW015905 [Ixodes scapularis]	gi|240981272|ref|XP_002403694.1|hypothetical protein IscW_ISCW015905 [Ixodes scapularis]	1.6971e-61	96	-	-	-	-
isotig20831	14148	2.234	6225	0.717	-3.1	0	salivary protein	gi|258404027|emb|CAX16285.1|putative salivary protein [Ixodes ricinus]	1.83513e-93	98	-	-	-	-
isotig10055	5937	0.938	2628	0.303	-3.1	0	salivary	gi|241068307|ref|XP_002408430.1|salivary mucin, putative [Ixodes scapularis]	3.02256e-36	68	-	-	-	-
isotig06889	1772	0.28	778	0.09	-3.1	0	gamma-interferon inducible lysosomal thiol	gi|241730566|ref|XP_002412281.1|gamma-interferon inducible lysosomal thiol reductase, putative [Ixodes scapularis]	3.15959e-170	91	-	-	-	-
isotig05907	449	0.071	202	0.023	-3.1	0	secreted salivary gland	gi|241998320|ref|XP_002433803.1|salivary secreted cytotoxin, putative [Ixodes scapularis]	1.38728e-73	80	P:pathogenesis	-	C:extracellular region	-
isotig03383	8686	1.372	3805	0.438	-3.1	0	secreted salivary gland	gi|51011482|gb|AAT92150.1|putative salivary secreted peptide [Ixodes pacificus]	1.58131e-40	81	-	-	-	-
isotig00567	6020	0.951	2619	0.302	-3.1	0	secreted protein with basic tail	gi|22164184|gb|AAM93597.1|AF483675_1putative secreted protein [Ixodes scapularis]	2.21876e-31	82	-	-	-	-
isotig23353	1224	0.193	519	0.06	-3.2	0	---NA---				-	-	-	-
isotig20246	1079	0.17	459	0.053	-3.2	0	---NA---				-	-	-	-
isotig17128	1478	0.233	623	0.072	-3.2	0	hypothetical protein IscW_ISCW000342 [Ixodes scapularis]	gi|241018387|ref|XP_002405767.1|hypothetical protein IscW_ISCW000342 [Ixodes scapularis]	8.7762e-31	89	-	-	-	-
isotig11653	23230	3.669	9965	1.148	-3.2	0	anticoagulant salp9-like	gi|67083765|gb|AAY66817.1|putative anticoagulant Salp9-like [Ixodes scapularis]	2.22946e-59	93	-	-	-	-
isotig09229	18353	2.898	7970	0.918	-3.2	0	---NA---				-	-	-	-
isotig05492	1952	0.308	837	0.096	-3.2	0	---NA---				-	-	-	-
isotig03800	2286	0.361	969	0.112	-3.2	0	---NA---				-	-	-	-
contig01530	26357	4.163	11329	1.305	-3.2	0	secreted salivary gland	gi|67083477|gb|AAY66674.1|putative salivary secreted cytotoxin [Ixodes scapularis]	6.70986e-96	92	-	-	-	-
isotig23990	2499	0.395	1026	0.118	-3.3	0	salivary protein	gi|67083455|gb|AAY66663.1|putative salivary protein [Ixodes scapularis]	2.05987e-35	84	-	-	F:binding	-
isotig22945	634	0.1	264	0.03	-3.3	0	anticomplement protein 2	gi|164414644|emb|CAL51266.1|anticomplement protein IxAC-B5 precursor [Ixodes ricinus]	4.04203e-69	92	-	-	-	-
isotig19487	2394	0.378	1008	0.116	-3.3	0	apolipophorin, putative [Ixodes scapularis]	gi|241240859|ref|XP_002401768.1|apolipophorin, putative [Ixodes scapularis]	4.71333e-106	100	P:lipid transport; P:regulation of transcription, DNA-dependent; P:transcription, DNA-dependent;		F:lipid transporter activity; F:sequence-specific DNA binding; F:transcription factor activity	-
contig04953	822	0.13	345	0.04	-3.3	0	---NA---				-	-	-	-
isotig23149	6115	0.966	2450	0.282	-3.4	0	secreted salivary gland	gi|56159941|gb|AAV80782.1|putative secreted salivary gland peptide [Ixodes scapularis]	3.5423e-81	92	-	-	-	-
isotig22329	4260	0.673	1698	0.196	-3.4	0	secreted	gi|241131436|ref|XP_002404511.1|secreted protein, putative [Ixodes scapularis]	2.69154e-22	61	-	-	-	-
isotig09197	1650	0.261	656	0.076	-3.4	0	endothelin-converting enzyme isoform cra_a	gi|241705348|ref|XP_002413259.1|neprilysin, putative [Ixodes scapularis]	4.69017e-74	92	P:proteolysis; C:cytoplasmic part; P:biological regulation; P:multicellular organismal development	C:intracellular membrane-bounded organelle; C:membrane	F:metalloendopeptidase activity	-
isotig07293	491	0.078	196	0.023	-3.4	0	ggy domain-containing	gi|241705097|ref|XP_002411974.1|GGY domain-containing protein, putative [Ixodes scapularis]	6.19137e-11	100	-	-	-	-
isotig07292	3379	0.534	1362	0.157	-3.4	0	---NA---				-	-	-	-
isotig02954	3339	0.527	1360	0.157	-3.4	0	secreted salivary gland	gi|67083783|gb|AAY66826.1|putative secreted salivary protein [Ixodes scapularis]	5.28623e-98	96	-	-	-	-
isotig20006	559	0.088	218	0.025	-3.5	0	secreted	gi|241242366|ref|XP_002401956.1|secreted protein, putative [Ixodes scapularis]	3.94114e-114	96	-	-	-	-
isotig07668	1533	0.242	598	0.069	-3.5	0	secreted salivary gland	gi|51011432|gb|AAT92125.1|BTSP-11 [Ixodes pacificus]	3.17568e-79	92	-	-	-	-
isotig04976	6357	1.004	2490	0.287	-3.5	0	glutathione peroxidase 3	gi|67083759|gb|AAY66814.1|selenium dependent salivary glutathione peroxidase [Ixodes scapularis]	1.11129e-141	97	P:hydrogen peroxide catabolic process; P:oxidation reduction; P:response to corticosterone stimulus; P:female pregnancy; P:glutathione metabolic process; P:response to lipid hydroperoxide; P:response to organic cyclic substance; P:response to molecule of fungal origin; P:response to drug; P:protein homotetramerization; P:response to selenium ion	C:extracellular space; C:soluble fraction	F:glutathione peroxidase activity; F:transcription factor binding; F:glutathione binding; F:selenium binding	Arachidonic acid metabolism;Glutathione metabolism
isotig03865	4895	0.773	1946	0.224	-3.5	0	calreticulin	gi|39726011|gb|AAR29957.1|calreticulin [Ixodes persulcatus]	0	100	P:protein folding	C:endoplasmic reticulum	F:unfolded protein binding; F:calcium ion binding	-
isotig00166	111922	17.676	43455	5.007	-3.5	0	salivary secreted protein	gi|67083551|gb|AAY66711.1|putative salivary secreted protein [Ixodes scapularis]	3.90772e-25	79	-	-	-	-
isotig22059	6860	1.083	2606	0.3	-3.6	0	secreted salivary gland protein	gi|67083156|gb|AAY66514.1|putative secreted salivary protein [Ixodes scapularis]	4.61628e-18	55	-	-	-	-
isotig08306	24641	3.892	9510	1.096	-3.6	0	ribosomal protein s4e	gi|75029893|sp|Q4PMB3.1|RS4_IXOSCRecName: Full=40S ribosomal protein S4	0	100	P:translation	C:ribosome	F:structural constituent of ribosome; F:rRNA binding	-
isotig05557	72602	11.466	27562	3.176	-3.6	0	secreted protein	gi|22164316|gb|AAM93663.1|AF483741_1putative 18.7 kDa secreted protein [Ixodes scapularis]	1.101e-92	83	-	-	-	-
isotig23780	901	0.142	329	0.038	-3.7	0	---NA---				-	-	-	-
isotig23582	832	0.131	304	0.035	-3.7	0	secreted salivary gland	gi|67083673|gb|AAY66772.1|putative salivary protein [Ixodes scapularis]	7.02068e-56	91	-	-	-	-
isotig22353	78044	12.325	28543	3.289	-3.7	0	secreted salivary gland	gi|241816119|ref|XP_002414664.1|secreted salivary gland peptide, putative [Ixodes scapularis]	3.9019e-45	94	-	-	-	-
isotig21739	3346	0.528	1222	0.141	-3.7	0	---NA---				-	-	-	-
isotig18513	22231	3.511	8178	0.942	-3.7	0	secreted salivary gland	gi|242002706|ref|XP_002435996.1|sulfotransferase, putative [Ixodes scapularis]	5.23008e-71	75	-	-	F:sulfotransferase activity	-
isotig18151	5712	0.902	2118	0.244	-3.7	0	secreted salivary wc peptide	gi|67083124|gb|AAY66498.1|putative secreted salivary WC peptide [Ixodes scapularis]	1.19541e-20	60	-	-	-	-
isotig17683	66824	10.553	24863	2.865	-3.7	0	anticomplement protein 2	gi|62086710|gb|AAX63390.1|anticomplement protein 2 [Ixodes ricinus]	8.99392e-65	82	-	-	-	-
isotig11707	1205	0.19	454	0.052	-3.7	0	secreted protein with basic tail	gi|241558699|ref|XP_002400298.1|secreted protein with basic tail [Ixodes scapularis]	9.32198e-38	85	-	-	-	-
isotig07667	29404	4.644	10767	1.241	-3.7	0	secreted salivary gland	gi|51011432|gb|AAT92125.1|BTSP-11 [Ixodes pacificus]	1.2108e-53	90	-	-	-	-
isotig23528	1673	0.264	596	0.069	-3.8	0	secreted protein	gi|241843830|ref|XP_002415459.1|secreted protein, putative [Ixodes scapularis]	1.02042e-50	80	-	-	-	-
isotig23124	3082	0.487	1103	0.127	-3.8	0	secreted salivary gland	gi|56159941|gb|AAV80782.1|putative secreted salivary gland peptide [Ixodes scapularis]	6.37578e-80	92	-	-	-	-
isotig22759	2058	0.325	736	0.085	-3.8	0	chymotrypsin-elastase inhibitor	gi|241715391|ref|XP_002403782.1|chymotrypsin-elastase inhibitor ixodidin, putative [Ixodes scapularis]	6.93158e-38	93	-	-	F:peptidase inhibitor activity	-
isotig19829	338	0.053	120	0.014	-3.8	0	hypothetical protein [Amblyomma maculatum]	gi|346472589|gb|AEO36139.1|hypothetical protein [Amblyomma maculatum]	5.64857e-15	54	-	-	-	-
isotig18466	4954	0.782	1795	0.207	-3.8	0	---NA---				-	-	-	-
isotig18342	2131	0.337	761	0.088	-3.8	0	acidic mammalian chitinase	gi|241057080|ref|XP_002407799.1|chitinase, putative [Ixodes scapularis]	7.69115e-154	94	P:chitin catabolic process	-	F:chitinase activity; F:cation binding	Amino sugar and nucleotide sugar metabolism
isotig11692	1288	0.203	458	0.053	-3.8	0	secreted salivary gland	gi|67083781|gb|AAY66825.1|putative salivary protein [Ixodes scapularis]	2.87488e-34	92	-	-	-	-
isotig23056	7607	1.201	2676	0.308	-3.9	0	microplusin pre	gi|67083118|gb|AAY66495.1|microplusin preprotein-like [Ixodes scapularis]	2.37272e-58	93	-	-	-	-
isotig22121	2127	0.336	754	0.087	-3.9	0	i-type lysozyme-like protein 2	gi|241639230|ref|XP_002410814.1|lysozyme, putative [Ixodes scapularis]	6.43752e-97	99	-	-	F:lysozyme activity	-
isotig11569	13433	2.121	4720	0.544	-3.9	0	secreted salivary protein	gi|67083613|gb|AAY66742.1|putative secreted salivary protein [Ixodes scapularis]	5.95357e-33	64	-	-	-	-
isotig24229	44292	6.995	15026	1.731	-4	0	salivary secreted protein	gi|67083535|gb|AAY66703.1|putative salivary secreted protein [Ixodes scapularis]	2.25104e-32	91	-	-	-	-
isotig23637	4727	0.747	1628	0.188	-4	0	secreted salivary gland	gi|67083545|gb|AAY66708.1|putative secreted salivary protein [Ixodes scapularis]	1.05539e-44	94	-	-	-	-
isotig22606	1455	0.23	499	0.057	-4	0	---NA---				-	-	-	-
isotig20672	529	0.084	178	0.021	-4	0	---NA---				-	-	-	-
isotig19913	501	0.079	170	0.02	-4	0	---NA---				-	-	-	-
isotig21878	1146	0.181	382	0.044	-4.1	0	secreted salivary gland	gi|241859766|ref|XP_002416248.1|secreted salivary gland peptide, putative [Ixodes scapularis]	2.61563e-61	81	-	-	-	-
isotig21303	546	0.086	183	0.021	-4.1	0	secreted histamine binding	gi|241825943|ref|XP_002416623.1|histamine binding protein, putative [Ixodes scapularis]	1.20023e-22	81	-	-	F:binding	-
isotig19406	808	0.128	266	0.031	-4.1	0	secreted protein, putative [Ixodes scapularis]	gi|241746058|ref|XP_002414279.1|secreted protein, putative [Ixodes scapularis]	6.77346e-23	93	-	-	-	-
isotig18635	653	0.103	215	0.025	-4.1	0	secreted salivary gland	gi|22164320|gb|AAM93665.1|AF483743_1putative 22.7 kDa secreted protein [Ixodes scapularis]	2.33668e-123	85	-	-	F:binding	-
isotig17273	4241	0.67	1436	0.165	-4.1	0	hypothetical protein IscW_ISCW012644 [Ixodes scapularis]	gi|241684233|ref|XP_002412758.1|hypothetical protein IscW_ISCW012644 [Ixodes scapularis]	3.7005e-107	90	-	-	-	-
isotig01358	393	0.062	134	0.015	-4.1	0	secreted histamine binding	gi|219935293|emb|CAJ20741.1|lipocalin [Ixodes ricinus]	1.24557e-146	77	-	-	F:binding	-
isotig23138	204688	32.326	66492	7.661	-4.2	0	secreted protein	gi|51011570|gb|AAT92194.1|18_3 putative 19 kDa secreted protein [Ixodes pacificus]	2.4327e-53	92	-	-	-	-
isotig22703	1000	0.158	333	0.038	-4.2	0	secreted salivary gland protein 2	gi|241756622|ref|XP_002401410.1|secreted salivary gland protein 2 precursor, putative [Ixodes scapularis]	8.22018e-45	85	-	-	-	-
isotig20874	1688	0.267	544	0.063	-4.2	0	hypothetical protein IscW_ISCW013355 [Ixodes scapularis]	gi|241752586|ref|XP_002401082.1|hypothetical protein IscW_ISCW013355 [Ixodes scapularis]	2.173e-66	100	-	-	-	-
isotig19986	1012	0.16	326	0.038	-4.2	0	secreted histamine binding protein of kda	gi|308198922|dbj|BAJ22596.1|lipocalin [Ixodes persulcatus]	3.05206e-17	78	-	-	F:binding	-
isotig18624	1045	0.165	338	0.039	-4.2	0	---NA---				-	-	-	-
isotig24221	19299	3.048	6100	0.703	-4.3	0	salivary secreted protein	gi|22164232|gb|AAM93621.1|AF483699_1putative secreted protein [Ixodes scapularis]	4.50041e-16	81	-	-	-	-
isotig11655	1503	0.237	480	0.055	-4.3	0	secreted	gi|67083425|gb|AAY66648.1|putative secreted protein [Ixodes scapularis]	3.49304e-32	69	-	-	-	-
isotig20053	2446	0.386	756	0.087	-4.4	0	von willebrand	gi|242003614|ref|XP_002436195.1|secreted protein, putative [Ixodes scapularis]	8.15339e-26	74	-	-	F:endopeptidase inhibitor activity	-
isotig09416	10385	1.64	3201	0.369	-4.4	0	---NA---				-	-	-	-
isotig06465	526	0.083	161	0.019	-4.4	0	complement component c3	gi|241561010|ref|XP_002401146.1|alpha-macroglobulin, putative [Ixodes scapularis]	1.41672e-140	92	P:response to wounding; P:response to steroid hormone stimulus; P:complement activation; P:positive regulation of cellular process; P:defense response; P:developmental process; P:multicellular organismal process	C:extracellular region	F:binding	-
isotig19133	400	0.063	125	0.014	-4.5	0	---NA---				-	-	-	-
isotig07097	2028	0.32	619	0.071	-4.5	0	---NA---				-	-	-	-
isotig23340	4992	0.788	1457	0.168	-4.7	0	salivary protein	gi|67083158|gb|AAY66515.1|putative secreted WC salivary protein [Ixodes scapularis]	1.634e-35	68	-	-	-	-
isotig22516	6491	1.025	1900	0.219	-4.7	0	secreted salivary gland protein 2	gi|33090158|gb|AAP93884.1|secreted protein [Ixodes ricinus]	3.72232e-46	88	-	-	-	-
isotig18412	529	0.084	153	0.018	-4.7	0	secreted salivary gland	gi|241300282|ref|XP_002407448.1|secreted salivary gland peptide, putative [Ixodes scapularis]	3.84829e-29	55	-	-	-	-
isotig11693	420	0.066	124	0.014	-4.7	0	secreted salivary gland	gi|67083781|gb|AAY66825.1|putative salivary protein [Ixodes scapularis]	1.39286e-28	93	-	-	-	-
isotig10772	2204	0.348	646	0.074	-4.7	0	25 kda salivary gland protein	gi|67083407|gb|AAY66639.1|putative salivary HBP family member [Ixodes scapularis]	2.89237e-89	83	-	-	F:binding	-
isotig10422	2388	0.377	694	0.08	-4.7	0	salivary secreted peptide	gi|51011400|gb|AAT92109.1|putative salivary secreted peptide [Ixodes pacificus]	3.54656e-36	59	-	-	-	-
isotig24211	64960	10.259	18608	2.144	-4.8	0	---NA---				-	-	-	-
isotig23136	769	0.121	221	0.025	-4.8	0	---NA---				-	-	-	-
isotig23064	9132	1.442	2619	0.302	-4.8	0	secreted salivary gland	gi|51011472|gb|AAT92145.1|putative salivary secreted peptide [Ixodes pacificus]	1.42315e-20	80	-	-	-	-
isotig21588	12686	2.003	3623	0.417	-4.8	0	---NA---				-	-	-	-
isotig10587	1629	0.257	459	0.053	-4.8	0	secreted salivary gland	gi|67083327|gb|AAY66599.1|salivary protein [Ixodes scapularis]	2.44977e-87	86	-	-	F:serine-type endopeptidase inhibitor activity; F:DNA binding; C:extracellular matrix; F:hydrolase activity	-
isotig21339	1874	0.296	523	0.06	-4.9	0	---NA---				-	-	-	-
isotig01922	1610	0.254	447	0.052	-4.9	0	secreted protein	gi|51011464|gb|AAT92141.1|CLSP-2 [Ixodes pacificus]	2.79453e-18	75	-	-	-	-
isotig19462	2855	0.451	779	0.09	-5	0	cysteine rich secreted peptide	gi|67083128|gb|AAY66500.1|putative cysteine rich secreted peptide [Ixodes scapularis]	3.60129e-44	71	-	-	-	-
isotig19398	37680	5.951	10306	1.187	-5	0	secreted salivary gland	gi|67083178|gb|AAY66525.1|secreted protein [Ixodes scapularis]	5.05319e-58	63	-	-	-	-
isotig02207	504	0.08	139	0.016	-5	0	peptidyl-dipeptidase a	gi|346468023|gb|AEO33856.1|hypothetical protein [Amblyomma maculatum]	2.47314e-68	79	P:system development; P:neutrophil mediated immunity; P:peptide metabolic process; P:heart contraction; P:response to stimulus; P:localization; P:positive regulation of cellular process; P:proteolysis; P:regulation of blood pressure; P:hormone catabolic process	C:extracellular region; C:membrane part; C:plasma membrane	F:protein binding; F:peptidyl-dipeptidase activity; F:metal ion binding; F:metallopeptidase activity	-
isotig21550	18237	2.88	4907	0.565	-5.1	0	salivary protein	gi|258404027|emb|CAX16285.1|putative salivary protein [Ixodes ricinus]	3.30685e-34	58	-	-	-	-
isotig19987	2885	0.456	776	0.089	-5.1	0	---NA---				-	-	-	-
isotig07179	1511	0.239	408	0.047	-5.1	0	25 kda salivary gland protein	gi|241851461|ref|XP_002415769.1|25 kDa salivary gland protein C, putative [Ixodes scapularis]	1.32318e-124	80	-	-	F:binding	-
isotig04903	1918	0.303	508	0.059	-5.1	0	secreted salivary gland	gi|51011472|gb|AAT92145.1|putative salivary secreted peptide [Ixodes pacificus]	1.21001e-32	88	-	-	-	-
isotig22464	496	0.078	128	0.015	-5.2	0	28s ribosomal protein mitochondrial	gi|241115633|ref|XP_002401013.1|ribosomal protein S16, putative [Ixodes scapularis]	6.7868e-68	99	P:translation	C:mitochondrial small ribosomal subunit	F:structural constituent of ribosome	-
isotig19507	6645	1.049	1748	0.201	-5.2	0	---NA---				-	-	-	-
isotig06690	332	0.052	91	0.01	-5.2	0	salivary secreted peptide	gi|51011392|gb|AAT92105.1|putative salivary secreted peptide [Ixodes pacificus]	9.71632e-51	64	-	-	-	-
isotig04850	1896	0.299	494	0.057	-5.2	0	---NA---				-	-	-	-
isotig03864	9696	1.531	2566	0.296	-5.2	0	calreticulin	gi|39726011|gb|AAR29957.1|calreticulin [Ixodes persulcatus]	0	100	P:protein folding;	C:endoplasmic reticulum	F:unfolded protein binding; F:calcium ion binding	-
isotig00168	89417	14.121	23693	2.73	-5.2	0	salivary secreted protein	gi|67083200|gb|AAY66536.1|putative secreted salivary protein [Ixodes scapularis]	3.86912e-17	73	-	-	-	-
isotig22878	1280	0.202	333	0.038	-5.3	0	salivary secreted protein	gi|67083451|gb|AAY66661.1|putative salivary secreted protein [Ixodes scapularis]	2.55778e-53	90	-	-	-	-
isotig22471	4712	0.744	1211	0.14	-5.3	0	niemann-pick type c2 domain-containing	gi|241652874|ref|XP_002411300.1|secreted protein, putative [Ixodes scapularis]	1.79387e-44	84	-	-	-	-
isotig20690	809	0.128	208	0.024	-5.3	0	secreted	gi|241250754|ref|XP_002403368.1|secreted protein, putative [Ixodes scapularis]	1.72308e-44	71	-	-	-	-
isotig10087	1762	0.278	450	0.052	-5.3	0	secreted salivary gland	gi|241692564|ref|XP_002412952.1|secreted salivary gland peptide, putative [Ixodes scapularis]	9.29602e-44	98	-	-	-	-
isotig20549	643	0.102	167	0.019	-5.4	0	salivary secreted peptide	gi|51011400|gb|AAT92109.1|putative salivary secreted peptide [Ixodes pacificus]	7.07876e-40	61	-	-	-	-
isotig11284	3493	0.552	894	0.103	-5.4	0	secreted salivary gland	gi|67083673|gb|AAY66772.1|putative salivary protein [Ixodes scapularis]	4.08027e-50	86	-	-	-	-
isotig10598	2712	0.428	685	0.079	-5.4	0	---NA---				-	-	-	-
isotig23395	3823	0.604	945	0.109	-5.5	0	---NA---				-	-	-	-
isotig23257	3805	0.601	958	0.11	-5.5	0	defensin	gi|86278360|gb|ABC88432.1|preprodefensin 2 [Ixodes ricinus]	6.67558e-47	98	P:defense response	-	-	-
isotig03342	3546	0.56	878	0.101	-5.5	0	microplusin pre	gi|82494339|gb|ABB79785.1|ricinusin [Ixodes ricinus]	1.69511e-45	94	-	-	-	-
isotig23896	17884	2.824	4389	0.506	-5.6	0	secreted salivary protein	gi|51011396|gb|AAT92107.1|putative secreted salivary peptide of 9.41 kDa [Ixodes pacificus]	3.73098e-61	91	-	-	-	-
isotig23254	6139	0.97	1503	0.173	-5.6	0	defensin	gi|86278360|gb|ABC88432.1|preprodefensin 2 [Ixodes ricinus]	4.00141e-46	97	P:defense response	-	-	-
isotig23002	10303	1.627	2502	0.288	-5.6	0	secreted salivary gland	gi|51011472|gb|AAT92145.1|putative salivary secreted peptide [Ixodes pacificus]	2.42208e-16	79	-	-	-	-
isotig22398	5860	0.925	1431	0.165	-5.6	0	secreted salivary protein	gi|15428290|gb|AAK97815.1|AF209912_1thrombospondin [Ixodes scapularis]	2.05061e-25	73	-	-	-	-
isotig21360	6242	0.986	1537	0.177	-5.6	0	tissue factor pathway inhibitor a	gi|241999004|ref|XP_002434145.1|serine proteinase inhibitor, putative [Ixodes scapularis]	1.96507e-88	91	-	-	F:serine-type endopeptidase inhibitor activity	-
isotig20895	2187	0.345	530	0.061	-5.7	0	secreted salivary gland	gi|67083238|gb|AAY66555.1|putative secreted salivary protein [Ixodes scapularis]	1.24656e-38	67	-	-	-	-
isotig07203	685	0.108	168	0.019	-5.7	0	secreted salivary gland peptide	gi|56159943|gb|AAV80783.1|putative secreted salivary gland peptide [Ixodes scapularis]	5.89593e-115	89	-	-	F:binding	-
contig01827	3843	0.607	923	0.106	-5.7	0	hypothetical protein IscW_ISCW002667 [Ixodes scapularis]	gi|241169157|ref|XP_002410348.1|hypothetical protein IscW_ISCW002667 [Ixodes scapularis]	1.62735e-27	84	-	-	-	-
isotig22737	331	0.052	74	0.009	-5.8	0	---NA---				-	-	-	-
isotig20437	10123	1.599	2417	0.278	-5.8	0	secreted salivary gland	gi|67083463|gb|AAY66667.1|putative salivary secreted protein [Ixodes scapularis]	7.18967e-46	96	-	-	-	-
isotig10913	2094	0.331	483	0.056	-5.9	0	secreted salivary gland	gi|241819954|ref|XP_002414680.1|secreted salivary gland peptide, putative [Ixodes scapularis]	7.51467e-35	58	-	C:extracellular region; C:membrane; C:Golgi apparatus; C:Golgi membrane		-
isotig10011	1197	0.189	278	0.032	-5.9	0	calcium and integrin-binding protein 1	gi|346468941|gb|AEO34315.1|hypothetical protein [Amblyomma maculatum]	2.98616e-81	81	P:apoptosis; P:double-strand break repair; P:cell adhesion	C:nucleoplasm; C:membrane; C:endoplasmic reticulum	F:calcium ion binding; F:protein binding	-
isotig06093	528	0.083	121	0.014	-5.9	0	midline isoform h	gi|241104748|ref|XP_002409988.1|fasciclin, putative [Ixodes scapularis]	0	99	P:axonogenesis; P:coenzyme A biosynthetic process	C:plasma membrane; C:cytoplasm	F:ATP binding; F:dephospho-CoA kinase activity	-
isotig23630	34453	5.441	7926	0.913	-6	0	secreted salivary gland	gi|67083463|gb|AAY66667.1|putative salivary secreted protein [Ixodes scapularis]	8.65064e-44	96	-	-	-	-
isotig22716	8988	1.419	2066	0.238	-6	0	secreted protein with basic tail	gi|33090158|gb|AAP93884.1|secreted protein [Ixodes ricinus]	2.55782e-48	90	-	-	-	-
isotig17952	1222	0.193	281	0.032	-6	0	af483722_1 secreted protein	gi|22164278|gb|AAM93644.1|AF483722_1putative secreted protein [Ixodes scapularis]	3.88646e-32	59	-	-	F:binding	-
isotig17791	492	0.078	113	0.013	-6	0	hypothetical protein IscW_ISCW016167 [Ixodes scapularis]	gi|241029478|ref|XP_002406448.1|hypothetical protein IscW_ISCW016167 [Ixodes scapularis]	1.091e-139	84	-	-	F:lipid binding	-
isotig18996	2559	0.404	575	0.066	-6.1	0	25 kda salivary gland protein	gi|67083407|gb|AAY66639.1|putative salivary HBP family member [Ixodes scapularis]	8.56288e-102	82	-	-	F:binding	-
isotig20814	1924	0.304	429	0.049	-6.2	0	secreted protein	gi|67083313|gb|AAY66592.1|putative early secreted salivary protein [Ixodes scapularis]	2.91611e-64	80	-	-	-	-
isotig11412	704	0.111	158	0.018	-6.2	0	secreted salivary protein	gi|67083567|gb|AAY66719.1|putative salivary protein [Ixodes scapularis]	8.40303e-38	66	-	-	-	-
isotig10768	552	0.087	122	0.014	-6.2	0	25 kda salivary gland protein	gi|67083407|gb|AAY66639.1|putative salivary HBP family member [Ixodes scapularis]	7.26204e-73	79	-	-	F:binding	-
isotig19869	751	0.119	165	0.019	-6.3	0	salivary	gi|241068307|ref|XP_002408430.1|salivary mucin, putative [Ixodes scapularis]	3.62973e-32	59	-	-	-	-
isotig07136	1030	0.163	223	0.026	-6.3	0	---NA---				-	-	-	-
isotig00462	1391	0.22	308	0.035	-6.3	0	salivary secreted peptide	gi|51011400|gb|AAT92109.1|putative salivary secreted peptide [Ixodes pacificus]	3.0422e-26	60	-	-	-	-
isotig20792	320	0.051	69	0.008	-6.4	0	a disintegrin and metalloproteinase with thrombospondin motifs 16	gi|346467237|gb|AEO33463.1|hypothetical protein [Amblyomma maculatum]	1.64662e-12	41	P:proteolysis; P:integrin-mediated signaling pathway		F:metalloendopeptidase activity; F:metallopeptidase activity; F:hydrolase activity; F:peptidase activity	-
isotig23172	10199	1.611	2131	0.246	-6.5	0	secreted protein, putative [Ixodes scapularis]	gi|242003423|ref|XP_002436171.1|secreted protein, putative [Ixodes scapularis]	1.24155e-15	86	-	-	-	-
isotig20951	8655	1.367	1826	0.21	-6.5	0	salivary protein	gi|156744473|gb|ABU93615.1|Salp15 Iric-3 [Ixodes ricinus]	1.40875e-87	99	-	-	-	-
isotig11229	1530	0.242	320	0.037	-6.5	0	---NA---				-	-	-	-
isotig02701	3880	0.613	823	0.095	-6.5	0	secreted salivary protein	gi|67083643|gb|AAY66757.1|putative secreted protein [Ixodes scapularis]	3.53599e-48	75	-	-	-	-
isotig23051	37993	6	7897	0.91	-6.6	0	secreted salivary gland	gi|51011472|gb|AAT92145.1|putative salivary secreted peptide [Ixodes pacificus]	4.6242e-27	84	-	-	-	-
isotig18128	32946	5.203	6812	0.785	-6.6	0	anticomplement protein 2	gi|164414636|emb|CAL51262.1|anticomplement protein IxAC-B1 precursor [Ixodes ricinus]	1.49689e-112	100	-	-	-	-
isotig11228	2549	0.403	528	0.061	-6.6	0	---NA---				-	-	-	-
isotig07663	9955	1.572	2073	0.239	-6.6	0	salivary protein	gi|67083581|gb|AAY66726.1|putative secreted salivary protein [Ixodes scapularis]	1.79676e-37	67	-	-	-	-
isotig00241	12449	1.966	2576	0.297	-6.6	0	secreted salivary gland	gi|51011606|gb|AAT92212.1|ixolaris-2 [Ixodes pacificus]	2.36307e-78	84	-	C:extracellular matrix	F:serine-type endopeptidase inhibitor activity; F:hydrolase activity	-
isotig22526	5519	0.872	1107	0.128	-6.8	0	defensin	gi|86278360|gb|ABC88432.1|preprodefensin 2 [Ixodes ricinus]	1.37869e-46	98	P:defense response	-	-	-
isotig18750	1538	0.243	309	0.036	-6.8	0	---NA---				-	-	-	-
isotig17175	341	0.054	69	0.008	-6.8	0	---NA---				-	-	-	-
isotig11258	474	0.075	94	0.011	-6.8	0	---NA---				-	-	-	-
isotig01297	342	0.054	69	0.008	-6.8	0	salivary gland metalloprotease	gi|241636946|ref|XP_002410667.1|secreted metalloprotease, putative [Ixodes scapularis]	0	95	P:proteolysis	-	F:metalloendopeptidase activity	-
isotig23610	14376	2.27	2856	0.329	-6.9	0	---NA---				-	-	-	-
isotig20146	4328	0.684	861	0.099	-6.9	0	---NA---				-	-	-	-
isotig10234	2342	0.37	465	0.054	-6.9	0	secreted salivary gland peptide	gi|219935279|emb|CAJ20734.1|lipocalin [Ixodes ricinus]	1.21294e-113	88	-	-	F:binding	-
isotig04471	391	0.062	78	0.009	-6.9	0	dihydrolipoyllysine-residue succinyltransferase component of 2-oxoglutarate dehydrogenase mitochondrial	gi|47230217|emb|CAG10631.1|unnamed protein product [Tetraodon nigroviridis]	3.06473e-96	88	P:2-oxoglutarate metabolic process; P:NADH metabolic process; P:tricarboxylic acid cycle	C:microsome; C:mitochondrion; C:oxoglutarate dehydrogenase complex; C:nucleus; C:plasma membrane	F:heat shock protein binding; F:chaperone binding; F:dihydrolipoyllysine-residue succinyltransferase activity	Citrate cycle (TCA cycle);Lysine degradation
isotig00240	1094	0.173	215	0.025	-6.9	0	secreted salivary gland	gi|51011606|gb|AAT92212.1|ixolaris-2 [Ixodes pacificus]	4.20792e-78	84	-	C:extracellular matrix	F:serine-type endopeptidase inhibitor activity; F:hydrolase activity	-
isotig23356	3192	0.504	625	0.072	-7	0	cysteine rich secreted peptide	gi|56159939|gb|AAV80781.1|putative secreted salivary gland peptide [Ixodes scapularis]	4.96806e-31	80	-	-	-	-
isotig18244	2382	0.376	468	0.054	-7	0	dna double-strand break repair rad50	gi|241622070|ref|XP_002407401.1|DNA double-strand break repair rad50 ATPase, putative [Ixodes scapularis]	2.71473e-85	85	-	-	-	-
isotig22163	853	0.135	164	0.019	-7.1	0	secreted salivary gland	gi|241113892|ref|XP_002400044.1|conserved hypothetical protein [Ixodes scapularis]	6.44274e-20	67	-	C:extracellular region	F:sugar binding	-
isotig19377	1130	0.178	213	0.025	-7.1	0	secreted histamine binding	gi|241625505|ref|XP_002407818.1|secreted histamine binding protein, putative [Ixodes scapularis]	1.15878e-39	78	-	-	F:binding	-
isotig22336	6593	1.041	1254	0.144	-7.2	0	secreted salivary protein	gi|67083459|gb|AAY66665.1|putative secreted salivary protein [Ixodes scapularis]	1.7693e-30	65	-	-	-	-
isotig23181	35187	5.557	6608	0.761	-7.3	0	secreted salivary gland	gi|51011472|gb|AAT92145.1|putative salivary secreted peptide [Ixodes pacificus]	2.55922e-28	85	-	-	-	-
isotig22762	3046	0.481	556	0.064	-7.5	0	secreted salivary gland	gi|241859766|ref|XP_002416248.1|secreted salivary gland peptide, putative [Ixodes scapularis]	1.757e-32	66	-	-	-	-
isotig22523	1246	0.197	226	0.026	-7.6	0	salivary secreted protein	gi|67083451|gb|AAY66661.1|putative salivary secreted protein [Ixodes scapularis]	2.691e-49	85	-	-	-	-
isotig20900	15104	2.385	2715	0.313	-7.6	0	tissue factor pathway inhibitor-like	gi|327281186|ref|XP_003225330.1|PREDICTED: tissue factor pathway inhibitor-like [Anolis carolinensis]	6.56983e-12	55	P:blood coagulation	F:peptidase inhibitor activity; F:serine-type endopeptidase inhibitor activity	C:extracellular region	-
isotig20144	1010	0.16	182	0.021	-7.6	0	---NA---				-	-	-	-
isotig10911	3759	0.594	673	0.078	-7.6	0	conserved hypothetical protein [Ixodes scapularis]	gi|240996205|ref|XP_002404655.1|conserved hypothetical protein [Ixodes scapularis]	3.20785e-57	90	-	-	-	-
isotig22893	538	0.085	99	0.011	-7.7	0	salivary secreted protein with polyk tail	gi|33090158|gb|AAP93884.1|secreted protein [Ixodes ricinus]	6.2271e-46	93	-	-	-	-
isotig20354	925	0.146	169	0.019	-7.7	0	salivary secreted protein	gi|67083483|gb|AAY66677.1|putative salivary secreted protein [Ixodes scapularis]	3.56632e-13	66	-	-	-	-
isotig17224	4011	0.633	710	0.082	-7.7	0	secreted protein	gi|67083607|gb|AAY66739.1|putative salivary secreted protein [Ixodes scapularis]	3.43102e-54	72	-	-	-	-
isotig10912	1084	0.171	195	0.022	-7.8	0	conserved hypothetical protein [Ixodes scapularis]	gi|240996205|ref|XP_002404655.1|conserved hypothetical protein [Ixodes scapularis]	2.63438e-59	89	-	-	-	-
isotig23700	8161	1.289	1393	0.161	-8	0	---NA---				-	-	-	-
isotig22181	359	0.057	59	0.007	-8.1	0	---NA---				-	-	-	-
isotig07121	76503	12.082	12941	1.491	-8.1	0	secreted salivary protein	gi|67083761|gb|AAY66815.1|putative secreted protein [Ixodes scapularis]	1.91518e-42	76	-	-	F:serine-type endopeptidase inhibitor activity	-
isotig22666	8318	1.314	1387	0.16	-8.2	0	defensin	gi|86278360|gb|ABC88432.1|preprodefensin 2 [Ixodes ricinus]	2.21868e-47	98	P:defense response	-	-	-
isotig23135	9910	1.565	1638	0.189	-8.3	0	salivary protein	gi|67083495|gb|AAY66683.1|putative secreted salivary protein [Ixodes scapularis]	2.35029e-34	74	-	-	-	-
isotig23721	94310	14.894	15377	1.772	-8.4	0	secreted salivary protein	gi|67083489|gb|AAY66680.1|putative salivary protein with polylysine tail [Ixodes scapularis]	1.41212e-56	87	-	-	F:serine-type endopeptidase inhibitor activity	-
isotig10583	36696	5.795	6016	0.693	-8.4	0	---NA---				-	-	-	-
isotig07375	3018	0.477	496	0.057	-8.4	0	secreted salivary gland	gi|67083515|gb|AAY66693.1|putative salivary secreted protein [Ixodes scapularis]	1.62075e-24	57	-	-	-	-
isotig23906	75947	11.994	12248	1.411	-8.5	0	secreted salivary protein	gi|67083705|gb|AAY66787.1|putative secreted salivary protein [Ixodes scapularis]	2.36417e-39	76	-	-	F:serine-type endopeptidase inhibitor activity	-
isotig21952	3351	0.529	542	0.062	-8.5	0	salivary protein	gi|258404027|emb|CAX16285.1|putative salivary protein [Ixodes ricinus]	4.40271e-38	74	-	-	-	-
isotig22277	8268	1.306	1321	0.152	-8.6	0	secreted protein with basic tail	gi|241558699|ref|XP_002400298.1|secreted protein with basic tail [Ixodes scapularis]	1.15299e-40	91	-	-	-	-
isotig22744	5131	0.81	802	0.092	-8.8	0	---NA---				-	-	-	-
isotig21906	334	0.053	56	0.006	-8.8	0	---NA---				-	-	-	-
isotig00257	3953	0.624	612	0.071	-8.8	0	secreted salivary gland	gi|51011606|gb|AAT92212.1|ixolaris-2 [Ixodes pacificus]	5.95607e-79	73	-	C:extracellular matrix	F:peptidase inhibitor activity; F:hydrolase activity	-
isotig23012	506	0.08	81	0.009	-8.9	0	---NA---				-	-	-	-
isotig21111	4025	0.636	614	0.071	-9	0	secreted protein	gi|67083607|gb|AAY66739.1|putative salivary secreted protein [Ixodes scapularis]	4.19506e-57	78	-	-	-	-
isotig20669	27980	4.419	4280	0.493	-9	0	salivary protein	gi|256860457|gb|ACV32166.1|Salp15 [Ixodes pacificus]	3.1761e-65	85	-	-	-	-
isotig07425	10521	1.662	1600	0.184	-9	0	secreted salivary gland	gi|51011482|gb|AAT92150.1|putative salivary secreted peptide [Ixodes pacificus]	2.2936e-51	80	-	-	-	-
isotig23315	5585	0.882	840	0.097	-9.1	0	secreted salivary protein	gi|67083597|gb|AAY66734.1|putative secreted salivary protein [Ixodes scapularis]	1.3365e-47	89	-	-	-	-
isotig22616	8440	1.333	1266	0.146	-9.1	0	---NA---				-	-	-	-
isotig00256	1392	0.22	211	0.024	-9.2	0	secreted salivary gland	gi|51011606|gb|AAT92212.1|ixolaris-2 [Ixodes pacificus]	1.28089e-68	72	-	C:extracellular matrix	F:peptidase inhibitor activity; F:hydrolase activity	-
isotig18073	935	0.148	143	0.016	-9.3	0	---NA---				-	-	-	-
isotig24153	19016	3.003	2766	0.319	-9.4	0	secreted salivary protein	gi|22164198|gb|AAM93604.1|AF483682_1putative secreted protein [Ixodes scapularis]	4.749e-44	85	-	-	F:serine-type endopeptidase inhibitor activity	-
isotig18956	34889	5.51	5098	0.587	-9.4	0	secreted salivary gland	gi|67083785|gb|AAY66827.1|secreted salivary protein [Ixodes scapularis]	2.8404e-47	98	-	-	-	-
isotig07430	598	0.094	88	0.01	-9.4	0	secreted protein	gi|67083192|gb|AAY66532.1|putative 10.2 kDa secreted WC protein [Ixodes scapularis]	2.16585e-12	54	-	-	-	-
isotig24181	43587	6.884	6264	0.722	-9.5	0	secreted salivary protein	gi|22164198|gb|AAM93604.1|AF483682_1putative secreted protein [Ixodes scapularis]	1.64933e-43	85	-	-	F:serine-type endopeptidase inhibitor activity	-
isotig22897	1199	0.189	172	0.02	-9.5	0	secreted salivary protein	gi|15428294|gb|AAK97817.1|AF209914_115 kDa salivary gland protein [Ixodes scapularis]	2.37439e-63	86	-	-	-	-
isotig20079	1930	0.305	278	0.032	-9.5	0	ixolaris 2a	gi|51011542|gb|AAT92180.1|ixolaris-1 [Ixodes pacificus]	1.44928e-92	90	-	-	F:serine-type endopeptidase inhibitor activity; F:protein binding	-
isotig10405	6704	1.059	972	0.112	-9.5	0	achain crystal structure of salivary cystatin from the soft tick ornithodoros moubata	gi|241557577|ref|XP_002400224.1|cystatin-2 precursor, putative [Ixodes scapularis]	1.41488e-39	90	-	-	F:cysteine-type endopeptidase inhibitor activity	-
isotig22751	20930	3.305	2942	0.339	-9.7	0	salivary secreted protein with basic tail	gi|33090158|gb|AAP93884.1|secreted protein [Ixodes ricinus]	5.77228e-47	88	-	-	-	-
isotig23764	2535	0.4	353	0.041	-9.8	0	secreted protein	gi|241843830|ref|XP_002415459.1|secreted protein, putative [Ixodes scapularis]	4.80249e-47	73	-	-	-	-
isotig23151	3468	0.548	484	0.056	-9.8	0	secreted salivary gland	gi|51011482|gb|AAT92150.1|putative salivary secreted peptide [Ixodes pacificus]	1.18409e-52	89	-	-	-	-
isotig05567	681	0.108	99	0.011	-9.8	0	hypothetical protein IscW_ISCW018901 [Ixodes scapularis]	gi|242003381|ref|XP_002436160.1|hypothetical protein IscW_ISCW018901 [Ixodes scapularis]	1.00786e-80	92	-	-	-	-
isotig11103	2565	0.405	359	0.041	-9.9	0	secreted salivary gland	gi|241859766|ref|XP_002416248.1|secreted salivary gland peptide, putative [Ixodes scapularis]	1.17826e-54	82	-	-	-	-
isotig23625	37544	5.929	5133	0.591	-10	0	secreted salivary gland	gi|51011472|gb|AAT92145.1|putative salivary secreted peptide [Ixodes pacificus]	5.21169e-18	82	-	-	-	-
isotig20641	635	0.1	86	0.01	-10	0	---NA---				-	-	-	-
isotig19156	6569	1.037	906	0.104	-10	0	---NA---				-	-	-	-
isotig10088	3730	0.589	508	0.059	-10	0	secreted salivary gland	gi|241692564|ref|XP_002412952.1|secreted salivary gland peptide, putative [Ixodes scapularis]	4.17413e-44	98	-	-	-	-
isotig23498	5164	0.816	698	0.08	-10.2	0	---NA---				-	-	-	-
isotig22271	388	0.061	50	0.006	-10.2	0	secreted salivary gland	gi|67083477|gb|AAY66674.1|putative salivary secreted cytotoxin [Ixodes scapularis]	5.72977e-75	88	-	-	-	-
isotig08438	1940	0.306	258	0.03	-10.2	0	secreted salivary gland	gi|67083172|gb|AAY66522.1|putative secreted protein [Ixodes scapularis]	9.67525e-70	85	-	-	-	-
isotig03734	821	0.13	101	0.012	-10.8	0	5	gi|241718804|ref|XP_002413593.1|5' nucleotidase, putative [Ixodes scapularis]	1.709e-75	87	P:nucleotide catabolic process	-	F:5'-nucleotidase activity	Pyrimidine metabolism;Purine metabolism;Nicotinate and nicotinamide metabolism
isotig18632	2336	0.369	283	0.033	-11.2	0	secreted	gi|242003417|ref|XP_002436169.1|hypothetical protein IscW_ISCW018911 [Ixodes scapularis]	6.75324e-43	90	-	-	-	-
isotig20721	435	0.069	56	0.006	-11.5	0	secreted cysteine rich protein	gi|67083317|gb|AAY66594.1|putative secreted cysteine rich protein [Ixodes scapularis]	1.79718e-15	65	-	-	-	-
isotig23080	661	0.104	77	0.009	-11.6	0	---NA---				-	-	-	-
isotig04495	366	0.058	40	0.005	-11.6	0	ixoderin	gi|126360868|gb|ABO09954.1|ixoderin B5 [Ixodes ricinus]	4.09647e-163	84	P:signal transduction	C:extracellular space	F:receptor binding	-
isotig04875	818	0.129	94	0.011	-11.7	0	superoxide dismutase	gi|241791828|ref|XP_002414489.1|superoxide-dismutase, putative [Ixodes scapularis]	1.99248e-48	69	P:oxidation reduction; P:superoxide metabolic process	C:cytoplasm	F:metal ion binding; F:oxidoreductase activity;F:superoxide dismutase activity; F:antioxidant activity	-
isotig17560	1208	0.191	138	0.016	-11.9	0	metis5 protein	gi|241734787|ref|XP_002404880.1|metalloprotease, putative [Ixodes scapularis]	1.04496e-100	77	-	-	F:metallopeptidase activity	-
isotig20332	1152	0.182	127	0.015	-12.1	0	---NA---				-	-	-	-
isotig17698	460	0.073	56	0.006	-12.2	0	---NA---				-	-	-	-
isotig19880	4987	0.788	547	0.063	-12.5	0	heat shock protein	gi|241107596|ref|XP_002410123.1|heat shock HSP20 protein, putative [Ixodes scapularis]	7.91528e-85	95	P:response to heat	-	-	-
isotig17385	9190	1.451	1011	0.116	-12.5	0	secreted salivary gland	gi|241315363|ref|XP_002408033.1|secreted protein, putative [Ixodes scapularis]	1.20108e-12	53	-	-	-	-
isotig19129	802	0.127	91	0.01	-12.7	0	---NA---				-	-	-	-
isotig18636	1296	0.205	139	0.016	-12.8	0	secreted protein	gi|241568146|ref|XP_002402402.1|secreted protein, putative [Ixodes scapularis]	5.62333e-37	67	-	-	F:binding	-
isotig24321	3716	0.587	394	0.045	-13	0	ml-domain containing protein	gi|156067078|gb|ABU43149.1|ML-domain containing protein [Ixodes ricinus]	2.25998e-51	100	-	-	-	-
isotig23507	9442	1.491	998	0.115	-13	0	---NA---				-	-	-	-
isotig07454	2806	0.443	291	0.034	-13	0	hypothetical conserved secreted protein	gi|242000170|ref|XP_002434728.1|secreted protein, putative [Ixodes scapularis]	6.54404e-91	100	-	-	-	-
isotig21116	1667	0.263	171	0.02	-13.2	0	salivary protein	gi|115394519|gb|ABI97198.1|putative secreted salivary protein Salp15IR-1 precursor [Ixodes ricinus]	2.56347e-93	97	-	-	-	-
isotig22419	1733	0.274	177	0.02	-13.7	0	secreted salivary protein	gi|67083643|gb|AAY66757.1|putative secreted protein [Ixodes scapularis]	7.79457e-42	71	-	-	-	-
isotig04507	6730	1.063	671	0.077	-13.8	0	---NA---				-	-	-	-
isotig10914	1235	0.195	125	0.014	-13.9	0	secreted salivary gland	gi|241819954|ref|XP_002414680.1|secreted salivary gland peptide, putative [Ixodes scapularis]	1.93399e-38	60	-	C:extracellular region; C:membrane; C:Golgi apparatus; C:Golgi membrane		-
isotig21779	718	0.113	72	0.008	-14.1	0	hypothetical conserved secreted protein	gi|242000170|ref|XP_002434728.1|secreted protein, putative [Ixodes scapularis]	1.97396e-91	100	-	-	-	-
isotig22652	1078	0.17	108	0.012	-14.2	0	secreted salivary gland	gi|22164278|gb|AAM93644.1|AF483722_1putative secreted protein [Ixodes scapularis]	4.8068e-80	86	-	-	F:binding	-
isotig08439	2209	0.349	206	0.024	-14.5	0	secreted salivary gland	gi|67083172|gb|AAY66522.1|putative secreted protein [Ixodes scapularis]	1.60103e-68	84	-	-	-	-
isotig10406	1407	0.222	130	0.015	-14.8	0	achain crystal structure of salivary cystatin from the soft tick ornithodoros moubata	gi|241557577|ref|XP_002400224.1|cystatin-2 precursor, putative [Ixodes scapularis]	5.65162e-40	90	-	-	F:cysteine-type endopeptidase inhibitor activity	-
isotig24293	27883	4.404	2568	0.296	-14.9	0	---NA---				-	-	-	-
isotig17774	16953	2.677	1555	0.179	-15	0	secreted salivary protein	gi|22164206|gb|AAM93608.1|AF483686_1putative secreted protein [Ixodes scapularis]	5.2534e-29	90	-	-	F:serine-type endopeptidase inhibitor activity	-
isotig10256	677	0.107	64	0.007	-15.3	0	---NA---				-	-	-	-
isotig20470	1190	0.188	106	0.012	-15.7	0	secreted salivary gland	gi|241859768|ref|XP_002416249.1|secreted salivary gland peptide, putative [Ixodes scapularis]	1.46353e-54	86	-	-	-	-
isotig11223	6008	0.949	523	0.06	-15.8	0	secreted salivary gland	gi|51011472|gb|AAT92145.1|putative salivary secreted peptide [Ixodes pacificus]	6.56502e-34	90	-	-	-	-
isotig20775	14466	2.285	1234	0.142	-16.1	0	secreted protein	gi|67083639|gb|AAY66755.1|putative secreted protein [Ixodes scapularis]	1.79644e-60	78	-	-	-	-
isotig08367	5110	0.807	427	0.049	-16.5	0	histamine binding protein	gi|67083407|gb|AAY66639.1|putative salivary HBP family member [Ixodes scapularis]	3.06002e-108	83	-	-	F:binding	-
isotig20543	4593	0.725	373	0.043	-16.9	0	kda secreted	gi|67083222|gb|AAY66547.1|putative 18.7 kDa secreted protein-like [Ixodes scapularis]	2.32193e-43	59	-	-	-	-
isotig17603	3219	0.508	257	0.03	-16.9	0	secreted histamine binding protein of kda	gi|219935275|emb|CAJ20732.1|lipocalin [Ixodes ricinus]	1.08936e-110	92	-	-	F:binding	-
isotig09913	2564	0.405	209	0.024	-16.9	0	secreted salivary gland	gi|241725239|ref|XP_002413731.1|secreted salivary gland peptide, putative [Ixodes scapularis]	1.37471e-32	43	P:negative regulation of peptidase activity	C:proteinaceous extracellular matrix; C:extracellular region	F:serine-type endopeptidase inhibitor activity; F:metalloendopeptidase activity; F:zinc ion binding; F:metallopeptidase activity; C:extracellular matrix; F:peptidase inhibitor activity; F:peptidase activity;F:metalloendopeptidase inhibitor activity; F:enzyme inhibitor activity	-
isotig04115	8225	1.299	672	0.077	-16.9	0	---NA---				-	-	-	-
isotig19391	1629	0.257	131	0.015	-17.1	0	secreted protein	gi|67083238|gb|AAY66555.1|putative secreted salivary protein [Ixodes scapularis]	5.41565e-45	80	-	-	-	-
isotig00623	7043	1.112	562	0.065	-17.1	0	secreted salivary gland	gi|67083341|gb|AAY66606.1|putative salivary protein [Ixodes scapularis]	3.33016e-100	78	-	-	-	-
isotig23447	772	0.122	63	0.007	-17.4	0	secreted	gi|241855034|ref|XP_002415989.1|secreted protein, putative [Ixodes scapularis]	1.62478e-26	90	-	-	-	-
isotig22321	5743	0.907	453	0.052	-17.4	0	secreted protein	gi|67083313|gb|AAY66592.1|putative early secreted salivary protein [Ixodes scapularis]	1.99412e-63	87	-	-	-	-
isotig20765	10055	1.588	794	0.091	-17.5	0	---NA---				-	-	-	-
isotig23793	5876	0.928	451	0.052	-17.8	0	secreted salivary gland	gi|67083463|gb|AAY66667.1|putative salivary secreted protein [Ixodes scapularis]	2.61214e-46	96	-	-	-	-
isotig24192	83035	13.114	6362	0.733	-17.9	0	salivary secreted protein	gi|22164234|gb|AAM93622.1|AF483700_1putative secreted protein [Ixodes scapularis]	8.18351e-34	87	-	-	-	-
isotig20539	907	0.143	73	0.008	-17.9	0	secreted salivary gland	gi|240973821|ref|XP_002401584.1|secreted salivary gland peptide, putative [Ixodes scapularis]	3.02985e-31	81	-	-	-	-
isotig24013	191569	30.254	14424	1.662	-18.2	0	secreted salivary protein	gi|22164198|gb|AAM93604.1|AF483682_1putative secreted protein [Ixodes scapularis]	1.2594e-23	76	-	-	F:serine-type endopeptidase inhibitor activity	-
isotig05592	3034	0.479	228	0.026	-18.4	0	secreted salivary gland	gi|67083545|gb|AAY66708.1|putative secreted salivary protein [Ixodes scapularis]	1.62016e-46	96	-	-	-	-
isotig07657	6925	1.094	514	0.059	-18.5	0	secreted	gi|241729807|ref|XP_002413811.1|secreted protein, putative [Ixodes scapularis]	2.74413e-51	100	P:regulation of cell growth	C:extracellular region	F:insulin-like growth factor binding;	-
isotig23244	3690	0.583	266	0.031	-18.8	0	secreted protein	gi|241843830|ref|XP_002415459.1|secreted protein, putative [Ixodes scapularis]	4.32359e-44	76	-	-	-	-
isotig21837	2888	0.456	209	0.024	-19	0	---NA---				-	-	-	-
isotig22921	979	0.155	72	0.008	-19.4	0	---NA---				-	-	-	-
isotig20446	1012	0.16	69	0.008	-20	0	heat shock hsp20	gi|241107596|ref|XP_002410123.1|heat shock HSP20 protein, putative [Ixodes scapularis]	1.15194e-81	92	P:response to heat	-	-	-
isotig21861	10191	1.609	683	0.079	-20.4	0	secreted salivary gland	gi|56159931|gb|AAV80777.1|putative secreted salivary gland peptide [Ixodes scapularis]	2.26807e-62	88	-	-	-	-
isotig23060	1957	0.309	130	0.015	-20.6	0	secreted	gi|242003409|ref|XP_002436167.1|secreted protein, putative [Ixodes scapularis]	3.01272e-78	94	-	-	-	-
isotig22301	1311	0.207	87	0.01	-20.7	0	---NA---				-	-	-	-
isotig22986	2134	0.337	139	0.016	-21.1	0	secreted salivary gland	gi|242002922|ref|XP_002436104.1|antimicrobial peptide, putative [Ixodes scapularis]	6.57594e-39	98	P:innate immune response; P:defense response to Gram-negative bacterium; P:defense response to Gram-positive bacterium	C:extracellular region	-	-
isotig20211	1633	0.258	102	0.012	-21.5	0	heat shock hsp20	gi|241107596|ref|XP_002410123.1|heat shock HSP20 protein, putative [Ixodes scapularis]	2.9578e-76	91	P:response to heat	-	-	-
isotig20860	414	0.065	29	0.003	-21.7	0	---NA---				-	-	-	-
isotig10124	8444	1.334	530	0.061	-21.9	0	---NA---				-	-	-	-
isotig21709	5781	0.913	355	0.041	-22.3	0	secreted salivary gland	gi|242000128|ref|XP_002434707.1|secreted salivary gland peptide, putative [Ixodes scapularis]	1.29586e-56	86	-	-	-	-
isotig24133	616	0.097	39	0.004	-24.3	0	secreted salivary peptide of kda	gi|51011396|gb|AAT92107.1|putative secreted salivary peptide of 9.41 kDa [Ixodes pacificus]	1.16206e-55	95	-	-	-	-
isotig21395	621	0.098	38	0.004	-24.5	0	secreted	gi|241250754|ref|XP_002403368.1|secreted protein, putative [Ixodes scapularis]	1.33725e-66	85	-	C:integral to membrane	-	-
isotig00169	42761	6.753	2367	0.273	-24.7	0	salivary secreted protein	gi|51011464|gb|AAT92141.1|CLSP-2 [Ixodes pacificus]	7.10368e-27	80	-	-	-	-
isotig18464	8142	1.286	445	0.051	-25.2	0	secreted salivary gland	gi|51011480|gb|AAT92149.1|putative secreted histamine binding protein of 19.7 kDa [Ixodes pacificus]	1.87593e-94	79	-	-	F:binding	-
isotig18483	322	0.051	15	0.002	-25.5	0	af483729_1 serine protease with signal anchor	gi|22164292|gb|AAM93651.1|AF483729_1putative serine protease with signal anchor [Ixodes scapularis]	1.62629e-34	54	-	-	F:catalytic activity	-
isotig10503	10168	1.606	550	0.063	-25.5	0	salivary secreted protein	gi|22164232|gb|AAM93621.1|AF483699_1putative secreted protein [Ixodes scapularis]	1.07637e-17	90	-	-	-	-
isotig07344	19253	3.041	1017	0.117	-26	0	secreted salivary protein	gi|51011590|gb|AAT92204.1|putative peptide 14.4 kDa [Ixodes pacificus]	2.68753e-70	74	-	-	-	-
isotig20959	1322	0.209	72	0.008	-26.1	0	secreted	gi|241250754|ref|XP_002403368.1|secreted protein, putative [Ixodes scapularis]	9.32899e-92	89	-	C:integral to membrane	-	-
isotig19795	344	0.054	19	0.002	-27	0	heat shock hsp20	gi|241815490|ref|XP_002416542.1|heat shock HSP20 protein, putative [Ixodes scapularis]	2.38919e-114	94	P:response to heat	-	-	-
isotig07470	1552	0.245	75	0.009	-27.2	0	---NA---				-	-	-	-
isotig20254	10169	1.606	475	0.055	-29.2	0	secreted protein with basic tail	gi|33090158|gb|AAP93884.1|secreted protein [Ixodes ricinus]	7.53801e-31	95	-	-	-	-
isotig05136	1681	0.265	79	0.009	-29.4	0	keratin-associated protein 5-	gi|241315363|ref|XP_002408033.1|secreted protein, putative [Ixodes scapularis]	4.52543e-22	84	-	-	-	-
isotig19999	3000	0.474	141	0.016	-29.6	0	---NA---				-	-	-	-
isotig22087	1318	0.208	57	0.007	-29.7	0	---NA---				-	-	-	-
isotig07095	973	0.154	45	0.005	-30.8	0	salivary gland	gi|346467237|gb|AEO33463.1|hypothetical protein [Amblyomma maculatum]	2.39651e-20	42	P:proteolysis	-	F:metalloendopeptidase activity; F:metallopeptidase activity; F:peptidase activity	-
isotig22917	1805	0.285	78	0.009	-31.7	0	salivary trypsin inhibitor-like	gi|241623371|ref|XP_002407556.1|conserved hypothetical protein [Ixodes scapularis]	4.78272e-52	91	-	-	-	-
isotig22995	1007	0.159	45	0.005	-31.8	0	salivary protein	gi|67083116|gb|AAY66494.1|Is3 salivary protein [Ixodes scapularis]	6.56913e-42	79	-	-	-	-
isotig24077	47511	7.503	2019	0.233	-32.2	0	secreted salivary protein	gi|22164198|gb|AAM93604.1|AF483682_1putative secreted protein [Ixodes scapularis]	1.06253e-37	82	-	-	F:serine-type endopeptidase inhibitor activity	-
isotig22252	12546	1.981	528	0.061	-32.5	0	secreted salivary gland	gi|241859766|ref|XP_002416248.1|secreted salivary gland peptide, putative [Ixodes scapularis]	1.21815e-51	74	-	-	-	-
isotig22090	5195	0.82	206	0.024	-34.2	0	salivary protein	gi|156744471|gb|ABU93614.1|Salp15 Iric-2 [Ixodes ricinus]	1.70504e-61	77	-	-	-	-
isotig20403	1326	0.209	56	0.006	-34.8	0	ixolaris 2a	gi|51011542|gb|AAT92180.1|ixolaris-1 [Ixodes pacificus]	2.75917e-79	76	-	-	F:serine-type endopeptidase inhibitor activity; F:protein binding	-
isotig23108	13614	2.15	523	0.06	-35.8	0	---NA---				-	-	-	-
isotig22590	6846	1.081	263	0.03	-36	0	---NA---				-	-	-	-
isotig17832	16537	2.612	627	0.072	-36.3	0	secreted histamine binding protein of kda	gi|219935277|emb|CAJ20733.1|lipocalin [Ixodes ricinus]	2.78999e-84	94	-	-	F:binding	-
isotig19203	21771	3.438	800	0.092	-37.4	0	---NA---				-	-	-	-
isotig21054	3102	0.49	117	0.013	-37.7	0	salivary protein	gi|157041111|dbj|BAF79639.1|salivary gland 13.2 kDa protein [Ixodes ricinus]	4.00502e-58	77	-	-	-	-
isotig18422	491	0.078	18	0.002	-39	0	keratin-associated protein 5-	gi|241852475|ref|XP_002415835.1|keratin-associated protein 5-9, putative [Ixodes scapularis]	1.3956e-11	44	-	-	-	-
isotig22620	17316	2.735	582	0.067	-40.8	0	salivary secreted protein with basic tail	gi|51011430|gb|AAT92124.1|BTSP-1 [Ixodes pacificus]	2.36323e-51	92	-	-	-	-
isotig07426	787	0.124	23	0.003	-41.3	0	secreted salivary gland	gi|241859766|ref|XP_002416248.1|secreted salivary gland peptide, putative [Ixodes scapularis]	3.49753e-55	79	-	-	-	-
isotig10245	554	0.087	20	0.002	-43.5	0	---NA---				-	-	-	-
isotig22287	837	0.132	25	0.003	-44	0	secreted salivary gland protein	gi|67083130|gb|AAY66501.1|putative secreted salivary gland protein [Ixodes scapularis]	1.18745e-11	59	-	-	-	-
isotig22607	4192	0.662	128	0.015	-44.1	0	salivary trypsin inhibitor-like	gi|67083519|gb|AAY66695.1|salivary trypsin inhibitor-like [Ixodes scapularis]	3.49494e-41	67	-	-	-	-
isotig05135	854	0.135	22	0.003	-45	0	keratin-associated protein 5-	gi|241852475|ref|XP_002415835.1|keratin-associated protein 5-9, putative [Ixodes scapularis]	1.5992e-16	48	-	-	-	-
isotig20663	5906	0.933	167	0.019	-49.1	0	tissue factor pathway inhibitor 2	gi|5911698|emb|CAB55816.1|hypothetical protein [Ixodes ricinus]	1.14649e-21	67	-	C:proteinaceous extracellular matrix	F:extracellular matrix structural constituent;	-
isotig17949	25398	4.011	682	0.079	-50.8	0	secreted salivary gland peptide	gi|56159933|gb|AAV80778.1|putative secreted salivary gland peptide [Ixodes scapularis]	2.01511e-68	71	-	-	-	-
isotig20171	2611	0.412	72	0.008	-51.5	0	25 kda salivary gland protein	gi|67083407|gb|AAY66639.1|putative salivary HBP family member [Ixodes scapularis]	2.40163e-83	80	-	-	F:binding	-
isotig23673	3333	0.526	91	0.01	-52.6	0	secreted salivary protease	gi|241162400|ref|XP_002409105.1|secreted salivary protease inhibitor, putative [Ixodes scapularis]	1.02563e-14	94	-	-	F:serine-type endopeptidase inhibitor activity; F:peptidase activity	-
isotig01916	3776	0.596	96	0.011	-54.2	0	salivary secreted protein	gi|51011464|gb|AAT92141.1|CLSP-2 [Ixodes pacificus]	8.96845e-20	72	-	-	-	-
isotig23374	353	0.056	5	0.001	-56	0	salivary secreted protein with polyk tail	gi|51011448|gb|AAT92133.1|BTSP-4 [Ixodes pacificus]	2.0798e-58	96	-	-	-	-
isotig20793	352	0.056	9	0.001	-56	0	---NA---				-	-	-	-
isotig17294	9948	1.571	241	0.028	-56.1	0	---NA---				-	-	-	-
isotig22522	2507	0.396	58	0.007	-56.6	0	---NA---				-	-	-	-
isotig20956	13809	2.181	325	0.037	-58.9	0	keratin-associated protein 5-	gi|241693325|ref|XP_002411805.1|hypothetical protein IscW_ISCW021794 [Ixodes scapularis]	6.18827e-30	61	-	-	-	-
isotig05560	10827	1.71	251	0.029	-59	0	secreted protein	gi|22164316|gb|AAM93663.1|AF483741_1putative 18.7 kDa secreted protein [Ixodes scapularis]	3.87378e-91	81	-	-	-	-
isotig22967	8884	1.403	202	0.023	-61	0	hypothetical protein IscW_ISCW021794 [Ixodes scapularis]	gi|241693325|ref|XP_002411805.1|hypothetical protein IscW_ISCW021794 [Ixodes scapularis]	4.13648e-26	71	-	-	-	-
isotig23873	3579	0.565	77	0.009	-62.8	0	secreted protein	gi|241843830|ref|XP_002415459.1|secreted protein, putative [Ixodes scapularis]	1.00702e-26	75	-	-	-	-
isotig11389	1235	0.195	24	0.003	-65	0	salivary protein with polylysine tail	gi|242000128|ref|XP_002434707.1|secreted salivary gland peptide, putative [Ixodes scapularis]	3.81906e-23	67	-	-	-	-
isotig23037	2917	0.461	57	0.007	-65.9	0	ixodegrin-2a rgd containing protein	gi|67083633|gb|AAY66752.1|ixodegrin-2A RGD containing protein [Ixodes scapularis]	1.30006e-11	54	-	-	-	-
isotig23782	884	0.14	16	0.002	-70	0	hypothetical protein IscW_ISCW024775 [Ixodes scapularis]	gi|241706024|ref|XP_002413276.1|hypothetical protein IscW_ISCW024775 [Ixodes scapularis]	1.38275e-13	90	-	-	-	-
isotig22579	464	0.073	11	0.001	-73	0	salivary secreted peptide	gi|51011392|gb|AAT92105.1|putative salivary secreted peptide [Ixodes pacificus]	8.19701e-40	76	-	-	-	-
isotig22018	1447	0.229	29	0.003	-76.3	0	---NA---				-	-	-	-
isotig22588	491	0.078	7	0.001	-78	0	cysteine rich secreted peptide	gi|56159939|gb|AAV80781.1|putative secreted salivary gland peptide [Ixodes scapularis]	2.54199e-30	64	-	-	-	-
isotig21253	499	0.079	12	0.001	-79	0	secreted	gi|241036242|ref|XP_002406807.1|secreted protein, putative [Ixodes scapularis]	1.51707e-32	75	-	-	-	-
isotig20492	502	0.079	10	0.001	-79	0	heat shock hsp20	gi|241815490|ref|XP_002416542.1|heat shock HSP20 protein, putative [Ixodes scapularis]	2.68532e-103	95	P:response to heat	-	-	-
isotig10771	535	0.084	6	0.001	-84	0	25 kda salivary gland protein	gi|67083407|gb|AAY66639.1|putative salivary HBP family member [Ixodes scapularis]	7.05522e-83	80	-	-	F:binding	-
isotig22745	2788	0.44	41	0.005	-88	0	---NA---				-	-	-	-
isotig22951	5132	0.81	74	0.009	-90	0	---NA---				-	-	-	-
isotig18584	3526	0.557	50	0.006	-92.8	0	secreted salivary gland	gi|67083311|gb|AAY66591.1|putative secreted salivary protein [Ixodes scapularis]	3.33602e-109	87		C:extracellular region	-	-
isotig22729	3537	0.559	54	0.006	-93.2	0	secreted salivary protein	gi|67083317|gb|AAY66594.1|putative secreted cysteine rich protein [Ixodes scapularis]	5.56691e-20	64	-	-	-	-
isotig23590	1192	0.188	14	0.002	-94	0	secreted protein	gi|67083309|gb|AAY66590.1|putative secreted protein [Ixodes scapularis]	7.87648e-40	86	-	-	-	-
isotig21824	5509	0.87	77	0.009	-96.7	0	secreted salivary gland	gi|242000128|ref|XP_002434707.1|secreted salivary gland peptide, putative [Ixodes scapularis]	2.25443e-17	65	-	-	-	-
isotig19264	1316	0.208	18	0.002	-104	0	heat shock hsp20	gi|241815490|ref|XP_002416542.1|heat shock HSP20 protein, putative [Ixodes scapularis]	1.31136e-119	95	P:response to heat	-	-	-
isotig23541	671	0.106	11	0.001	-106	0	secreted salivary gland protein 2	gi|22164164|gb|AAM93587.1|AF483665_1putative secreted protein [Ixodes scapularis]	1.04123e-44	82	-	-	-	-
isotig20285	5722	0.904	67	0.008	-113	0	heat shock	gi|50363176|gb|AAT75324.1|HSP70 [Ixodes scapularis]	4.51655e-125	97	P:response to stress; P:oxidation reduction		F:ATP binding; F:2-alkenal reductase activity	-
isotig22609	726	0.115	6	0.001	-115	0	conserved hypothetical protein [Ixodes scapularis]	gi|240996205|ref|XP_002404655.1|conserved hypothetical protein [Ixodes scapularis]	2.28461e-59	90	-	-	-	-
isotig22786	5245	0.828	63	0.007	-118.3	0	secreted salivary protein	gi|67083287|gb|AAY66579.1|putative secreted salivary protein [Ixodes scapularis]	5.08458e-27	68	-	-	-	-
isotig17875	1676	0.265	18	0.002	-132.5	0	hypothetical protein IscW_ISCW004017 [Ixodes scapularis]	gi|241998506|ref|XP_002433896.1|hypothetical protein IscW_ISCW004017 [Ixodes scapularis]	1.03768e-40	66	-	-	-	-
isotig19629	1742	0.275	17	0.002	-137.5	0	secreted histamine binding	gi|67083713|gb|AAY66791.1|putative truncated secreted histamine binding protein [Ixodes scapularis]	2.82462e-63	69	-	-	F:binding	-
contig01926	24089	3.804	213	0.025	-152.2	0	secreted protein	gi|51011470|gb|AAT92144.1|18_2 putative 19 kDa secreted protein [Ixodes pacificus]	2.26525e-96	77	-	-	-	-
isotig22961	6216	0.982	49	0.006	-163.7	0	secreted protein	gi|67083747|gb|AAY66808.1|putative secreted protein [Ixodes scapularis]	9.70153e-49	71	-	-	-	-
isotig22839	1041	0.164	12	0.001	-164	0	---NA---				-	-	-	-
isotig20022	8810	1.391	68	0.008	-173.9	0	---NA---				-	-	-	-
isotig11654	1136	0.179	7	0.001	-179	0	secreted	gi|67083425|gb|AAY66648.1|putative secreted protein [Ixodes scapularis]	2.0889e-36	75	-	-	-	-
isotig18168	12576	1.986	92	0.011	-180.5	0	nymphal anticomplement protein	gi|154269377|gb|ABS72180.1|Salp20-like protein 14 [Ixodes scapularis]	1.1757e-87	82	-	-	-	-
isotig17823	2347	0.371	18	0.002	-185.5	0	secreted salivary gland	gi|67083615|gb|AAY66743.1|putative salivary protein with Kunitz domains [Ixodes scapularis]	1.8552e-109	85		-	F:serine-type endopeptidase inhibitor activity	-
isotig19948	2406	0.38	21	0.002	-190	0	heat shock hsp20	gi|241815490|ref|XP_002416542.1|heat shock HSP20 protein, putative [Ixodes scapularis]	1.02333e-121	95	P:response to heat	-	-	-
isotig10424	3699	0.584	24	0.003	-194.7	0	cysteine rich secreted peptide	gi|67083128|gb|AAY66500.1|putative cysteine rich secreted peptide [Ixodes scapularis]	5.98374e-36	66	-	-	-	-
isotig22443	2754	0.435	20	0.002	-217.5	0	salivary protein	gi|219687604|dbj|BAH09310.1|secreted salivary protein Salp15 precursor Iper-1 [Ixodes persulcatus]	2.191e-51	75	-	-	-	-
isotig21129	13216	2.087	81	0.009	-231.9	0	---NA---				-	-	-	-
isotig21533	6226	0.983	36	0.004	-245.8	0	secreted salivary gland	gi|241859766|ref|XP_002416248.1|secreted salivary gland peptide, putative [Ixodes scapularis]	5.63578e-38	67	-	-	-	-
isotig24082	1661	0.262	9	0.001	-262	0	salivary secreted protein	gi|67083198|gb|AAY66535.1|putative salivary secreted protein [Ixodes scapularis]	8.51008e-16	60	-	-	-	-
isotig20594	6901	1.09	31	0.004	-272.5	0	---NA---				-	-	-	-
isotig20358	1926	0.304	9	0.001	-304	0	---NA---				-	-	-	-
isotig18645	4271	0.675	19	0.002	-337.5	0	secreted salivary protein	gi|67083303|gb|AAY66587.1|putative secreted salivary protein [Ixodes scapularis]	2.14491e-31	45	-	-	-	-
isotig07268	2189	0.346	5	0.001	-346	0	salivary mucin	gi|240974914|ref|XP_002401939.1|salivary mucin, putative [Ixodes scapularis]	1.40058e-20	70	-	-	-	-
isotig22265	8329	1.315	22	0.003	-438.3	0	secreted salivary gland	gi|67083278|gb|AAY66575.1|putative secreted salivary protein [Ixodes scapularis]	1.60677e-19	73	-	-	-	-
isotig20800	31949	5.046	82	0.009	-560.7	0	ixodegrin-2a rgd containing protein	gi|67083633|gb|AAY66752.1|ixodegrin-2A RGD containing protein [Ixodes scapularis]	2.03307e-15	57	-	-	-	-
isotig24065	3695	0.584	6	0.001	-584	0	secreted salivary protein	gi|22164206|gb|AAM93608.1|AF483686_1putative secreted protein [Ixodes scapularis]	2.12468e-35	79	-	-	F:serine-type endopeptidase inhibitor activity	-
isotig23182	20191	3.189	39	0.004	-797.3	0	secreted salivary gland	gi|51011472|gb|AAT92145.1|putative salivary secreted peptide [Ixodes pacificus]	7.6238e-35	81	-	-	-	-
isotig22175	6652	1.051	5	0.001	-1051	0	salivary protein	gi|258404029|emb|CAX16286.1|putative salivary protein [Ixodes ricinus]	2.1639e-50	73	-	-	-	-
isotig00636	7571	1.196	8	0.001	-1196	0	secreted salivary gland	gi|67083341|gb|AAY66606.1|putative salivary protein [Ixodes scapularis]	1.69603e-78	69	-	-	-	-
isotig22720	22481	3.55	6	0.001	-3550	0	secreted salivary protein	gi|67083495|gb|AAY66683.1|putative secreted salivary protein [Ixodes scapularis]	1.59226e-68	85	-	-	-	-
isotig24220	75914	11.989	17	0.002	-5994.5	0	---NA---				-	-	-	-
isotig22792	38580	6.093	5	0.001	-6093	0	salivary secreted protein with basic tail	gi|22164192|gb|AAM93601.1|AF483679_1putative secreted salivary protein [Ixodes scapularis]	1.41861e-58	92	-	-	-	-
contig01909	149372	23.59	27	0.003	-7863.3	0	secreted salivary gland	gi|51011570|gb|AAT92194.1|18_3 putative 19 kDa secreted protein [Ixodes pacificus]	4.21463e-112	84	-	-	-	-
Abbreviations: Bir: Bartonella henselae infected Ixodes ricinus, Nir: Non-infected Ixodes ricinus, RA: relative abondance, FC: fold change, NA: not applicate

## Sheet: Up regulated isotigs
Isotigs ID	FC (BIr/Nir )	χ2	Description	Best BlastX match to NR protein	E-Value	Similarity (%)	Biological Progress	Cellular Components	Molecular Functions	Pathway Description
Group-1 BPTI/Kunitz family of serine protease inhibitors
isotig23882	14580.8	0	secreted salivary protein	gi|67083761|gb|AAY66815.1|putative secreted protein [Ixodes scapularis]	1.4844e-61	96	-	-	F:serine-type endopeptidase inhibitor activity	-
isotig17495	2.1	0	trypsin inhibitor-7 precursor	gi|67083711|gb|AAY66790.1|putative secreted protease inhibitor [Ixodes scapularis]	1.75369e-16	76	-	C:extracellular region	F:peptidase inhibitor activity; F:peptidase activity	-
isotig08991	13	0	secreted salivary gland	gi|67083601|gb|AAY66736.1|putative salivary protein with Kunitz domains [Ixodes scapularis]	0	84	-	-	F:serine-type endopeptidase inhibitor activity; F:peptidase activity	-
isotig09444	5.5	0	secreted salivary gland	gi|67083601|gb|AAY66736.1|putative salivary protein with Kunitz domains [Ixodes scapularis]	0	87	-	-	F:serine-type endopeptidase inhibitor activity; F:peptidase activity	-
isotig19509	50.8	0	secreted salivary gland	gi|67083327|gb|AAY66599.1|salivary protein [Ixodes scapularis]	8.17529e-90	87	-	C:extracellular matrix	F:serine-type endopeptidase inhibitor activity; F:DNA binding; F:hydrolase activity	-
isotig08992	2.6	0	secreted salivary gland	gi|22164264|gb|AAM93637.1|AF483715_1putative secreted protein [Ixodes scapularis]	0	87	-	-	F:serine-type endopeptidase inhibitor activity	-
isotig24080	6	0	secreted salivary protein	gi|22164198|gb|AAM93604.1|AF483682_1putative secreted protein [Ixodes scapularis]	8.31265e-35	75	-	-	F:serine-type endopeptidase inhibitor activity	-
Group-2 Tick histamine binding proteins (THBPs)								-
isotig18607	3.7	0	secreted salivary gland	gi|51011480|gb|AAT92149.1|putative secreted histamine binding protein of 19.7 kDa [Ixodes pacificus]	1.43753e-102	81	-	-	F:binding	-
isotig18545	14.9	0	secreted histamine binding protein of kda	gi|51011532|gb|AAT92175.1|putative secreted histamine binding protein of 22.8 kDa [Ixodes pacificus]	1.79434e-104	80	-	-	F:binding	-
isotig17932	14	0	secreted histamine binding protein of kda	gi|67083737|gb|AAY66803.1|putative secreted protein with HBP domain [Ixodes scapularis]	1.44138e-132	89	-	-	F:binding	-
isotig17945	12.9	0	secreted histamine binding protein of kda	gi|219935275|emb|CAJ20732.1|lipocalin [Ixodes ricinus]	4.31607e-131	86	-	-	F:binding	-
isotig07169	4.4	0	secreted histamine binding protein of kda	gi|67083737|gb|AAY66803.1|putative secreted protein with HBP domain [Ixodes scapularis]	5.82316e-142	92	-	-	F:binding	-
isotig17214	3.7	0	secreted histamine binding protein of kda	gi|67083737|gb|AAY66803.1|putative secreted protein with HBP domain [Ixodes scapularis]	1.03399e-126	86	-	-	F:binding	-
isotig21029	119.5	0	histamine binding protein	gi|67083659|gb|AAY66765.1|putative secreted salivary protein of the histamine binding family [Ixodes scapularis]	7.04423e-57	73	-	-	F:binding	-
isotig19769	98.1	0	histamine binding protein	gi|67083417|gb|AAY66644.1|histamine binding protein [Ixodes scapularis]	6.7118e-67	71	-	-	F:binding	-
isotig22234	2	0	histamine binding protein	gi|67083659|gb|AAY66765.1|putative secreted salivary protein of the histamine binding family [Ixodes scapularis]	5.12889e-55	70	-	-	F:binding	-
isotig19228	20.1	0	25 kda salivary gland protein	gi|67083637|gb|AAY66754.1|putative secreted protein [Ixodes scapularis]	3.6848e-90	78	-	-	F:binding	-
isotig18441	13.6	0	25 kda salivary gland protein	gi|67083407|gb|AAY66639.1|putative salivary HBP family member [Ixodes scapularis]	3.00234e-103	81	-	-	F:binding	-
isotig10719	5.8	0	25 kda salivary gland protein	gi|67083637|gb|AAY66754.1|putative secreted protein [Ixodes scapularis]	2.31118e-74	83	-	-	F:binding	-
isotig18434	4.4	0	25 kda salivary gland protein	gi|67083637|gb|AAY66754.1|putative secreted protein [Ixodes scapularis]	1.8917e-97	78	-	-	F:binding	-
isotig10720	3	0	25 kda salivary gland protein	gi|67083637|gb|AAY66754.1|putative secreted protein [Ixodes scapularis]	5.59879e-73	83	-	-	F:binding	-
Group-3 Salp15 superfamily proteins
isotig21737	266.5	0	secreted salivary protein	gi|67083511|gb|AAY66691.1|putative secreted salivary protein [Ixodes scapularis]	8.53753e-48	79	-	-	-	-
isotig02703	254.6	0	secreted salivary protein	gi|67083479|gb|AAY66675.1|putative salivary secreted protein [Ixodes scapularis]	1.05177e-50	78	-	-	-	-
isotig02700	204.8	0	secreted salivary protein	gi|67083479|gb|AAY66675.1|putative salivary secreted protein [Ixodes scapularis]	2.82282e-43	74	-	-	-	-
isotig21767	2.9	0	secreted salivary protein	gi|67083421|gb|AAY66646.1|putative secreted salivary protein [Ixodes scapularis]	1.48783e-37	69	-	-	-	-
isotig03849	2.4	0	secreted salivary protein	gi|67083303|gb|AAY66587.1|putative secreted salivary protein [Ixodes scapularis]	1.01395e-31	79	-	-	-	-
isotig03847	2.1	0	secreted salivary protein	gi|186976090|gb|ACD01047.1|salivary gland protein Salp 16 [Ixodes persulcatus]	8.36207e-56	77	-	-	-	-
isotig23559	52.5	0	secreted salivary gland	gi|56159939|gb|AAV80781.1|putative secreted salivary gland peptide [Ixodes scapularis]	6.66861e-24	78	-	-	-	-
isotig11199	19.7	0	secreted salivary gland	gi|56159939|gb|AAV80781.1|putative secreted salivary gland peptide [Ixodes scapularis]	2.83174e-24	70	-	-	-	-
isotig11088	605.6	0	secreted protein	gi|164510727|emb|CAJ20017.1|putative secreted salivary protein precursor [Ixodes ricinus]	2.26967e-64	84	-	-	-	-
isotig11089	281.9	0	secreted protein	gi|164510727|emb|CAJ20017.1|putative secreted salivary protein precursor [Ixodes ricinus]	1.52108e-58	79	-	-	-	-
isotig20599	110.4	0	secreted protein	gi|67083419|gb|AAY66645.1|putative salivary protein [Ixodes scapularis]	5.16028e-65	94	-	-	-	-
isotig19660	11.6	0	secreted protein	gi|67083122|gb|AAY66497.1|putative secreted protein [Ixodes scapularis]	3.41803e-58	87	-	-	-	-
isotig20342	7.3	0	secreted protein	gi|67083122|gb|AAY66497.1|putative secreted protein [Ixodes scapularis]	1.13209e-62	92	-	-	-	-
isotig19095	5.7	0	secreted protein	gi|164510727|emb|CAJ20017.1|putative secreted salivary protein precursor [Ixodes ricinus]	2.51251e-57	76	-	-	-	-
isotig22327	3.6	0	secreted protein	gi|67083313|gb|AAY66592.1|putative early secreted salivary protein [Ixodes scapularis]	7.65754e-61	80	-	-	-	-
isotig22384	12.7	0	salivary protein	gi|256860457|gb|ACV32166.1|Salp15 [Ixodes pacificus]	2.7483e-57	80	-	-		-
isotig22513	10.9	0	salivary protein	gi|115394525|gb|ABI97201.1|putative secreted salivary protein Salp15IR-4 precursor [Ixodes ricinus]	1.41837e-32	58	-	-	-	-
isotig22052	2.3	0	salivary protein	gi|115394523|gb|ABI97200.1|putative secreted salivary protein Salp15IR-3 precursor [Ixodes ricinus]	2.40615e-88	95	-	-	-	-
isotig20231	2.1	0	salivary protein	gi|157041111|dbj|BAF79639.1|salivary gland 13.2 kDa protein [Ixodes ricinus]	1.08396e-54	76	-	-	-	-
isotig21392	2	0	salivary protein	gi|258404027|emb|CAX16285.1|putative salivary protein [Ixodes ricinus]	9.12025e-52	73	-	-	-	-
isotig22011	347.7	0	cysteine rich secreted peptide	gi|56159939|gb|AAV80781.1|putative secreted salivary gland peptide [Ixodes scapularis]	7.66644e-29	67	-	-	-	-
isotig11198	2.9	0	cysteine rich secreted peptide	gi|56159939|gb|AAV80781.1|putative secreted salivary gland peptide [Ixodes scapularis]	3.31738e-38	71	-	-	-	-
isotig19777	2.3	0	salivary gland	gi|240961853|ref|XP_002400613.1|salivary gland metalloprotease, putative [Ixodes scapularis]	2.79126e-16	47	-	-	F:metallopeptidase activity; F:peptidase activity	-
isotig21320	2.4	0	cysteine rich secreted peptide	gi|56159939|gb|AAV80781.1|putative secreted salivary gland peptide [Ixodes scapularis]	1.35407e-36	66	-	-	-	-
Group-4 Tick salivary peptide group 1								-
isotig23369	9.7	0	secreted salivary gland protein 2	gi|241756622|ref|XP_002401410.1|secreted salivary gland protein 2 precursor, putative [Ixodes scapularis]	1.46039e-61	84	-	-	-	-
isotig02858	4.6	0	secreted salivary gland protein 2	gi|51011462|gb|AAT92140.1|BTSP-6 [Ixodes pacificus]	1.65983e-41	92	-	-	-	-
isotig22660	3.4	0	secreted salivary gland protein 2	gi|51011462|gb|AAT92140.1|BTSP-6 [Ixodes pacificus]	4.73305e-50	91	-	-	-	-
isotig02855	3.2	0	secreted salivary gland protein 2	gi|51011462|gb|AAT92140.1|BTSP-6 [Ixodes pacificus]	6.42094e-44	92	-	-	-	-
isotig22860	2.2	0	secreted salivary gland protein 2	gi|51011462|gb|AAT92140.1|BTSP-6 [Ixodes pacificus]	2.09714e-50	92	-	-	-	-
isotig02856	2.1	0	secreted salivary gland protein 2	gi|51011462|gb|AAT92140.1|BTSP-6 [Ixodes pacificus]	7.41314e-43	91	-	-	-	-
isotig02859	2.1	0	secreted salivary gland protein 2	gi|51011462|gb|AAT92140.1|BTSP-6 [Ixodes pacificus]	3.49527e-42	90	-	-	-	-
isotig07448	11.1	0	salivary secreted protein with polyk tail	gi|51011448|gb|AAT92133.1|BTSP-4 [Ixodes pacificus]	1.51488e-58	96	-	-		-
isotig23275	6.1	0	salivary secreted protein with polyk tail	gi|51011448|gb|AAT92133.1|BTSP-4 [Ixodes pacificus]	7.9162e-52	97	-	-	-	-
isotig24132	2.2	0	anticoagulant salp9-like	gi|67083509|gb|AAY66690.1|putative salivary secreted protein with polyK tail [Ixodes scapularis]	3.43611e-61	90	-	-	-	-
isotig05713	2.2	0	anticoagulant salp9-like	gi|33340608|gb|AAQ14874.1|AF331716_1anticoagulant Salp11 [Ixodes scapularis]	5.29259e-46	95	-	-	-	-
isotig22466	2.2	0	anticoagulant salp9-like	gi|332691295|gb|AEE89466.1|salivary protein antigen P8 [Ixodes scapularis]	1.01021e-47	92	-	-	-	-
Group-5 Zinc-dependent metalloprotease								-
isotig09315	7.3	0	salivary gland metalloprotease	gi|241615199|ref|XP_002407694.1|conserved hypothetical protein [Ixodes scapularis]	5.18824e-163	89	-	-	F:hydrolase activity	-
isotig10110	2	0	metis5 protein	gi|241734787|ref|XP_002404880.1|metalloprotease, putative [Ixodes scapularis]	1.37824e-84	71	-	-	F:peptidase activity	-
Ixodes scapularis Hypothetical proteins-unknown function
isotig10473	117.9	0	hypothetical protein IscW_ISCW024053 [Ixodes scapularis]	gi|241102064|ref|XP_002409866.1|hypothetical protein IscW_ISCW024053 [Ixodes scapularis]	2.2846e-69	71	-	-	F:metal ion binding; F:zinc ion binding	-
isotig04460	54	0	hypothetical protein IscW_ISCW001727 [Ixodes scapularis]	gi|241053361|ref|XP_002407581.1|hypothetical protein IscW_ISCW001727 [Ixodes scapularis]	1.56851e-172	83	-	-	-	-
isotig04457	51.9	0	hypothetical protein IscW_ISCW001727 [Ixodes scapularis]	gi|241053361|ref|XP_002407581.1|hypothetical protein IscW_ISCW001727 [Ixodes scapularis]	2.25305e-172	83	-	-	-	-
isotig07170	45.1	0	hypothetical protein IscW_ISCW024040 [Ixodes scapularis]	gi|240988298|ref|XP_002404209.1|hypothetical protein IscW_ISCW024040 [Ixodes scapularis]	2.79841e-81	87	-	-	-	-
isotig23061	27.6	0	hypothetical protein IscW_ISCW006736 [Ixodes scapularis]	gi|242002700|ref|XP_002435993.1|hypothetical protein IscW_ISCW006736 [Ixodes scapularis]	4.95375e-19	59	-	-	-	-
isotig19181	23.1	0	hypothetical protein IscW_ISCW006606 [Ixodes scapularis]	gi|242000574|ref|XP_002434930.1|hypothetical protein IscW_ISCW006606 [Ixodes scapularis]	1.12301e-20	60	-	-	-	-
isotig18262	18.5	0	hypothetical protein IscW_ISCW012951 [Ixodes scapularis]	gi|241669907|ref|XP_002399746.1|hypothetical protein IscW_ISCW012951 [Ixodes scapularis]	2.8611e-48	95	-	-	-	-
isotig04458	16.9	0	hypothetical protein IscW_ISCW001727 [Ixodes scapularis]	gi|241053361|ref|XP_002407581.1|hypothetical protein IscW_ISCW001727 [Ixodes scapularis]	1.62844e-172	83	-	-	-	-
isotig22639	15.5	0	hypothetical protein IscW_ISCW014012 [Ixodes scapularis]	gi|241849388|ref|XP_002415686.1|hypothetical protein IscW_ISCW014012 [Ixodes scapularis]	1.31679e-43	90	-	-	-	-
isotig19447	12.6	0	hypothetical protein IscW_ISCW006931 [Ixodes scapularis]	gi|241598309|ref|XP_002404729.1|hypothetical protein IscW_ISCW006931 [Ixodes scapularis]	7.33129e-83	96	P:regulation of transcription, DNA-dependent	C:nucleus	F:transcription factor activity	-
isotig18529	11.7	0	hypothetical protein IscW_ISCW000527 [Ixodes scapularis]	gi|241997428|ref|XP_002433363.1|hypothetical protein IscW_ISCW000527 [Ixodes scapularis]	1.27324e-43	78	-	-	-	-
isotig18559	10.9	0	hypothetical protein IscW_ISCW000219 [Ixodes scapularis]	gi|241081927|ref|XP_002408997.1|hypothetical protein IscW_ISCW000219 [Ixodes scapularis]	9.50172e-96	87	-	-	-	-
isotig20552	10.6	0	hypothetical protein IscW_ISCW006736 [Ixodes scapularis]	gi|242002700|ref|XP_002435993.1|hypothetical protein IscW_ISCW006736 [Ixodes scapularis]	1.00925e-38	75	-	-	-	-
isotig05867	10.6	0	hypothetical protein IscW_ISCW002667 [Ixodes scapularis]	gi|241169157|ref|XP_002410348.1|hypothetical protein IscW_ISCW002667 [Ixodes scapularis]	4.60056e-14	83	-	-	-	-
isotig19002	10.3	0	hypothetical protein IscW_ISCW004425 [Ixodes scapularis]	gi|241239435|ref|XP_002401546.1|hypothetical protein IscW_ISCW004425 [Ixodes scapularis]	3.77475e-61	68	-	-	-	-
isotig18843	9.8	0	hypothetical protein IscW_ISCW024053 [Ixodes scapularis]	gi|241102064|ref|XP_002409866.1|hypothetical protein IscW_ISCW024053 [Ixodes scapularis]	8.40138e-56	95	-	-	F:zinc ion binding	-
isotig19113	9.5	0	hypothetical protein IscW_ISCW001930 [Ixodes scapularis]	gi|241112234|ref|XP_002399559.1|hypothetical protein IscW_ISCW001930 [Ixodes scapularis]	7.02788e-63	95	-	-	-	-
isotig10474	8.6	0	hypothetical protein IscW_ISCW024053 [Ixodes scapularis]	gi|241102064|ref|XP_002409866.1|hypothetical protein IscW_ISCW024053 [Ixodes scapularis]	6.53599e-70	71	-	-	F:metal ion binding; F:zinc ion binding	-
isotig20334	8.6	0	calmodulin	gi|241683102|ref|XP_002412727.1|hypothetical protein IscW_ISCW011915 [Ixodes scapularis]	8.51003e-21	91	-	-	F:calcium ion binding	-
isotig23407	8.1	0	hypothetical protein IscW_ISCW004122 [Ixodes scapularis]	gi|241250528|ref|XP_002403275.1|hypothetical protein IscW_ISCW004122 [Ixodes scapularis]	1.5512e-49	98	-	-	-	-
isotig08799	7.6	0	ubiquitin conjugating enzyme 7 interacting protein	gi|241852881|ref|XP_002415863.1|hypothetical protein IscW_ISCW013920 [Ixodes scapularis]	0	86	-	-	F:zinc ion binding	-
isotig20682	7.4	0	hypothetical protein IscW_ISCW024508 [Ixodes scapularis]	gi|241647126|ref|XP_002409913.1|hypothetical protein IscW_ISCW024508 [Ixodes scapularis]	8.18955e-112	97	-	-	-	-
isotig18327	6.8	0	hypothetical protein IscW_ISCW007708 [Ixodes scapularis]	gi|241628081|ref|XP_002408132.1|hypothetical protein IscW_ISCW007708 [Ixodes scapularis]	1.79623e-72	99	-	-	F:DNA binding	-
isotig21348	6.6	0	hypothetical protein IscW_ISCW004017 [Ixodes scapularis]	gi|241998506|ref|XP_002433896.1|hypothetical protein IscW_ISCW004017 [Ixodes scapularis]	3.42723e-21	80	-	-	-	-
isotig09971	6.5	0	hypothetical protein IscW_ISCW006916 [Ixodes scapularis]	gi|241622065|ref|XP_002407399.1|hypothetical protein IscW_ISCW006916 [Ixodes scapularis]	2.24069e-55	96	-	-	-	-
isotig08800	6.1	0	ubiquitin conjugating enzyme 7 interacting protein	gi|241852881|ref|XP_002415863.1|hypothetical protein IscW_ISCW013920 [Ixodes scapularis]	0	87	-	-	F:zinc ion binding	-
isotig18071	6	0	hypothetical protein IscW_ISCW003484 [Ixodes scapularis]	gi|241272285|ref|XP_002406575.1|hypothetical protein IscW_ISCW003484 [Ixodes scapularis]	3.14187e-120	98	-	-	-	-
isotig09411	6	0	hypothetical protein IscW_ISCW002087 [Ixodes scapularis]	gi|241154713|ref|XP_002407356.1|hypothetical protein IscW_ISCW002087 [Ixodes scapularis]	5.99894e-46	69	-	-	-	-
isotig18800	5.7	0	hypothetical protein IscW_ISCW000219 [Ixodes scapularis]	gi|241081927|ref|XP_002408997.1|hypothetical protein IscW_ISCW000219 [Ixodes scapularis]	4.80706e-99	89	-	-	-	-
isotig24241	5.4	0	hypothetical protein IscW_ISCW013066 [Ixodes scapularis]	gi|241754674|ref|XP_002401239.1|hypothetical protein IscW_ISCW013066 [Ixodes scapularis]	1.57571e-11	89	-	-	-	-
isotig18056	5.3	0	hypothetical protein IscW_ISCW002546 [Ixodes scapularis]	gi|241164918|ref|XP_002409565.1|hypothetical protein IscW_ISCW002546 [Ixodes scapularis]	6.55097e-52	95	-	-	-	-
isotig20346	4.9	0	hypothetical protein IscW_ISCW006614 [Ixodes scapularis]	gi|242000588|ref|XP_002434937.1|hypothetical protein IscW_ISCW006614 [Ixodes scapularis]	4.85565e-38	88	-	-	-	-
isotig22110	4.9	0	hypothetical protein IscW_ISCW004795 [Ixodes scapularis]	gi|241340502|ref|XP_002408546.1|hypothetical protein IscW_ISCW004795 [Ixodes scapularis]	3.30325e-13	68	-	-	F:zinc ion binding	-
isotig17573	4.8	0	hypothetical protein IscW_ISCW017617 [Ixodes scapularis]	gi|241998826|ref|XP_002434056.1|hypothetical protein IscW_ISCW017617 [Ixodes scapularis]	3.31358e-21	85	-	-	-	-
isotig21930	4.7	0	hypothetical protein IscW_ISCW005623 [Ixodes scapularis]	gi|242000946|ref|XP_002435116.1|hypothetical protein IscW_ISCW005623 [Ixodes scapularis]	1.14851e-81	95	-	-	-	-
isotig20360	4.7	0	hypothetical protein IscW_ISCW004017 [Ixodes scapularis]	gi|241998506|ref|XP_002433896.1|hypothetical protein IscW_ISCW004017 [Ixodes scapularis]	1.79948e-28	81	-	-	-	-
isotig20301	4.6	0	hypothetical protein IscW_ISCW011090 [Ixodes scapularis]	gi|241672149|ref|XP_002411460.1|hypothetical protein IscW_ISCW011090 [Ixodes scapularis]	1.68498e-46	90	-	-	-	-
isotig17569	4.5	0	hypothetical protein IscW_ISCW017857 [Ixodes scapularis]	gi|241257863|ref|XP_002404676.1|hypothetical protein IscW_ISCW017857 [Ixodes scapularis]	4.37739e-28	77	-	-	-	-
isotig17661	4.3	0	hypothetical protein IscW_ISCW024040 [Ixodes scapularis]	gi|240988298|ref|XP_002404209.1|hypothetical protein IscW_ISCW024040 [Ixodes scapularis]	4.99734e-70	87	-	-	-	-
isotig20651	4.3	0	hypothetical protein IscW_ISCW015787 [Ixodes scapularis]	gi|241053665|ref|XP_002407611.1|hypothetical protein IscW_ISCW015787 [Ixodes scapularis]	2.31804e-34	98	-	-	-	-
isotig10928	4.2	0	hypothetical protein IscW_ISCW020517 [Ixodes scapularis]	gi|241626033|ref|XP_002409596.1|hypothetical protein IscW_ISCW020517 [Ixodes scapularis]	1.25869e-16	95	-	-	-	-
isotig06958	4.2	0	hypothetical protein IscW_ISCW011541 [Ixodes scapularis]	gi|241713560|ref|XP_002412105.1|hypothetical protein IscW_ISCW011541 [Ixodes scapularis]	0	93	-	-	-	-
isotig21925	4.1	0	tnf receptor-associated factor 3	gi|241749557|ref|XP_002405830.1|hypothetical protein IscW_ISCW010826 [Ixodes scapularis]	2.0766e-57	98	P:cellular macromolecule metabolic process; P:regulation of primary metabolic process; P:regulation of cytokine production; P:signal transduction; P:regulation of macromolecule metabolic process; P:protein metabolic process	C:cytoplasmic part	F:protein binding	-
isotig07172	4	0	hypothetical protein IscW_ISCW024040 [Ixodes scapularis]	gi|240988298|ref|XP_002404209.1|hypothetical protein IscW_ISCW024040 [Ixodes scapularis]	9.49688e-87	87	-	-	-	-
isotig18944	4	0	hypothetical protein IscW_ISCW009863 [Ixodes scapularis]	gi|241655479|ref|XP_002411387.1|hypothetical protein IscW_ISCW009863 [Ixodes scapularis]	1.40594e-88	95	-	-	-	-
isotig18795	3.9	0	hypothetical protein IscW_ISCW022027 [Ixodes scapularis]	gi|241747696|ref|XP_002414348.1|hypothetical protein IscW_ISCW022027 [Ixodes scapularis]	4.10849e-65	91	-	-	-	-
isotig23749	3.8	0	hypothetical protein IscW_ISCW013207 [Ixodes scapularis]	gi|241674578|ref|XP_002400607.1|hypothetical protein IscW_ISCW013207 [Ixodes scapularis]	3.87611e-24	97	-	-	-	-
isotig17487	3.7	0	hypothetical protein IscW_ISCW000291 [Ixodes scapularis]	gi|241074616|ref|XP_002408727.1|hypothetical protein IscW_ISCW000291 [Ixodes scapularis]	3.36762e-20	97	-	-	-	-
isotig17508	3.6	0	hypothetical protein IscW_ISCW021941 [Ixodes scapularis]	gi|241755842|ref|XP_002401357.1|hypothetical protein IscW_ISCW021941 [Ixodes scapularis]	1.46225e-28	89	-	-	-	-
isotig18508	3.5	0	hypothetical protein IscW_ISCW016358 [Ixodes scapularis]	gi|240976239|ref|XP_002402337.1|hypothetical protein IscW_ISCW016358 [Ixodes scapularis]	6.52271e-30	98	-	-	-	-
isotig17572	3.4	0	hypothetical protein IscW_ISCW020340 [Ixodes scapularis]	gi|241567424|ref|XP_002402291.1|hypothetical protein IscW_ISCW020340 [Ixodes scapularis]	1.6778e-54	84	-	-	-	-
isotig17613	3.4	0	hypothetical protein IscW_ISCW015730 [Ixodes scapularis]	gi|241009433|ref|XP_002405268.1|hypothetical protein IscW_ISCW015730 [Ixodes scapularis]	1.67642e-50	90	-	-	-	-
isotig18691	3.4	0	hypothetical protein IscW_ISCW008834 [Ixodes scapularis]	gi|241558002|ref|XP_002400370.1|hypothetical protein IscW_ISCW008834 [Ixodes scapularis]	4.63402e-90	81	-	-	F:nucleic acid binding	-
isotig10127	3.4	0	nfx1-type zinc finger-containing protein 1-like	gi|241999474|ref|XP_002434380.1|hypothetical protein IscW_ISCW005372 [Ixodes scapularis]	1.64769e-42	93	P:regulation of transcription, DNA-dependent; P:transcription, DNA-dependent	C:nucleus	F:nucleotide binding; F:nucleoside-triphosphatase activity; F:zinc ion binding; F:transcription factor activity; F:nucleic acid bindin	-
isotig20132	3.2	0	hypothetical protein IscW_ISCW017934 [Ixodes scapularis]	gi|241251059|ref|XP_002403433.1|hypothetical protein IscW_ISCW017934 [Ixodes scapularis]	3.58749e-57	93	-	-	-	-
isotig19138	3.2	0	zinc finger	gi|241701386|ref|XP_002413169.1|hypothetical protein IscW_ISCW012918 [Ixodes scapularis]	8.62764e-25	68	-	C:intracellular	F:nucleic acid binding; F:zinc ion binding	-
isotig20399	3.1	0	hypothetical protein IscW_ISCW023319 [Ixodes scapularis]	gi|241846409|ref|XP_002415568.1|hypothetical protein IscW_ISCW023319 [Ixodes scapularis]	5.22925e-91	96	-	-	-	-
isotig19366	3.1	0	hypothetical protein IscW_ISCW010821 [Ixodes scapularis]	gi|241749545|ref|XP_002405825.1|hypothetical protein IscW_ISCW010821 [Ixodes scapularis]	4.64589e-117	98	-	-	-	-
isotig18198	3.1	0	hypothetical protein IscW_ISCW001643 [Ixodes scapularis]	gi|241062488|ref|XP_002408146.1|hypothetical protein IscW_ISCW001643 [Ixodes scapularis]	6.19501e-14	52	-	-	-	-
isotig03674	3.1	0	salivary gland	gi|241644816|ref|XP_002409685.1|hypothetical protein IscW_ISCW007665 [Ixodes scapularis]	2.93239e-70	90	P:proteolysis	-	F:metalloendopeptidase activity	-
isotig09211	3	0	hypothetical protein IscW_ISCW021589 [Ixodes scapularis]	gi|241742588|ref|XP_002412391.1|hypothetical protein IscW_ISCW021589 [Ixodes scapularis]	1.97076e-53	92	-	-	-	-
isotig21766	3	0	hypothetical protein IscW_ISCW014031 [Ixodes scapularis]	gi|241855068|ref|XP_002415990.1|hypothetical protein IscW_ISCW014031 [Ixodes scapularis]	6.46823e-18	85	-	-	-	-
isotig17520	3	0	hypothetical protein IscW_ISCW009584 [Ixodes scapularis]	gi|241651536|ref|XP_002411278.1|hypothetical protein IscW_ISCW009584 [Ixodes scapularis]	5.84781e-47	100	-	-	-	-
isotig07992	3	0	hypothetical protein IscW_ISCW007828 [Ixodes scapularis]	gi|241626597|ref|XP_002407930.1|hypothetical protein IscW_ISCW007828 [Ixodes scapularis]	5.24795e-16	90	-	-	-	-
isotig19033	3	0	hypothetical protein IscW_ISCW005837 [Ixodes scapularis]	gi|242001208|ref|XP_002435247.1|hypothetical protein IscW_ISCW005837 [Ixodes scapularis]	5.51944e-16	48	-	-	F:metal ion binding; F:zinc ion binding	-
isotig20794	2.9	0	hypothetical protein IscW_ISCW018345 [Ixodes scapularis]	gi|241998634|ref|XP_002433960.1|hypothetical protein IscW_ISCW018345 [Ixodes scapularis]	3.32084e-40	98	P:positive regulation of transcription from RNA polymerase II promoter; P:Notch signaling pathway	C:nuclear speck	F:transcription coactivator activity	-
isotig20328	2.9	0	hypothetical protein IscW_ISCW015053 [Ixodes scapularis]	gi|241786439|ref|XP_002414452.1|hypothetical protein IscW_ISCW015053 [Ixodes scapularis]	2.21784e-34	84	-	-	F:metal ion binding	-
isotig06957	2.9	0	hypothetical protein IscW_ISCW011541 [Ixodes scapularis]	gi|241713560|ref|XP_002412105.1|hypothetical protein IscW_ISCW011541 [Ixodes scapularis]	0	94	-	-	-	-
isotig06883	2.8	0	hypothetical protein IscW_ISCW013759 [Ixodes scapularis]	gi|241842557|ref|XP_002415414.1|hypothetical protein IscW_ISCW013759 [Ixodes scapularis]	1.89214e-112	99	-	-	-	-
isotig07161	2.8	0	tnf receptor-associated	gi|242000058|ref|XP_002434672.1|hypothetical protein IscW_ISCW005744 [Ixodes scapularis]	3.29256e-73	93	P:protein ubiquitination	-	F:metal ion binding; F:zinc ion binding; F:ubiquitin-protein ligase activity; F:receptor activity	-
isotig06972	2.7	0	hypothetical protein IscW_ISCW023516 [Ixodes scapularis]	gi|241839406|ref|XP_002415234.1|hypothetical protein IscW_ISCW023516 [Ixodes scapularis]	1.54154e-143	98	-	-	-	-
isotig18171	2.6	0	hypothetical protein IscW_ISCW010272 [Ixodes scapularis]	gi|241590282|ref|XP_002403829.1|hypothetical protein IscW_ISCW010272 [Ixodes scapularis]	6.22568e-13	100	-	-	-	-
isotig10128	2.6	0	nfx1-type zinc finger-containing protein 1	gi|241999474|ref|XP_002434380.1|hypothetical protein IscW_ISCW005372 [Ixodes scapularis]	4.91464e-43	93	P:regulation of transcription, DNA-dependent; P:transcription, DNA-dependent	C:nucleus	F:nucleic acid binding; F:zinc ion binding; F:nucleotide binding; F:nucleoside-triphosphatase activity; F:transcription factor activity	-
isotig20268	2.5	0	hypothetical protein IscW_ISCW007747 [Ixodes scapularis]	gi|241562212|ref|XP_002401332.1|hypothetical protein IscW_ISCW007747 [Ixodes scapularis]	3.54588e-31	91	-	-	-	-
isotig00923	2.5	0	trna-splicing ligase homolog	gi|241625287|ref|XP_002409445.1|hypothetical protein IscW_ISCW024552 [Ixodes scapularis]	5.46597e-48	100	P:cell-matrix adhesion; P:substrate adhesion-dependent cell spreading; P:tRNA splicing, via endonucleolytic cleavage and ligation	C:cytoplasm	F:metal ion binding; F:RNA ligase (ATP) activity;F:ATP binding; F:vinculin binding	-
isotig17963	2.5	0	transcriptional adapter 1	gi|241604633|ref|XP_002405926.1|hypothetical protein IscW_ISCW010082 [Ixodes scapularis]	4.46273e-30	96	P:histone H3 acetylation	C:STAGA complex	F:histone acetyltransferase activity; F:transcription coactivator activity	-
isotig22383	2.4	0	hypothetical protein IscW_ISCW020975 [Ixodes scapularis]	gi|241745129|ref|XP_002405500.1|hypothetical protein IscW_ISCW020975 [Ixodes scapularis]	1.46198e-28	78	-	-	-	-
isotig18469	2.4	0	hypothetical protein IscW_ISCW011444 [Ixodes scapularis]	gi|241750949|ref|XP_002412497.1|hypothetical protein IscW_ISCW011444 [Ixodes scapularis]	3.50941e-120	80	-	-	-	-
isotig04461	2.4	0	hypothetical protein IscW_ISCW001727 [Ixodes scapularis]	gi|241053361|ref|XP_002407581.1|hypothetical protein IscW_ISCW001727 [Ixodes scapularis]	1.51337e-172	83	-	-	-	-
isotig18347	2.4	0	transcription factor 20 -like	gi|241149746|ref|XP_002406192.1|hypothetical protein IscW_ISCW016760 [Ixodes scapularis]	2.15488e-34	100	-	-	-	-
isotig05625	2.3	0	hypothetical protein IscW_ISCW022165 [Ixodes scapularis]	gi|241711508|ref|XP_002413420.1|hypothetical protein IscW_ISCW022165 [Ixodes scapularis]	4.06697e-59	88	-	-	-	-
isotig21694	2.3	0	hypothetical protein IscW_ISCW021864 [Ixodes scapularis]	gi|241706668|ref|XP_002412003.1|hypothetical protein IscW_ISCW021864 [Ixodes scapularis]	2.44111e-55	96	-	-	-	-
isotig17629	2.3	0	hypothetical protein IscW_ISCW004237 [Ixodes scapularis]	gi|241999212|ref|XP_002434249.1|hypothetical protein IscW_ISCW004237 [Ixodes scapularis]	3.06827e-34	94	-	-	-	-
isotig09230	2.3	0	hypothetical protein IscW_ISCW002667 [Ixodes scapularis]	gi|241169157|ref|XP_002410348.1|hypothetical protein IscW_ISCW002667 [Ixodes scapularis]	3.18748e-14	66	-	-	-	-
isotig19249	2.2	0	hypothetical protein IscW_ISCW004812 [Ixodes scapularis]				-	-	-	-
isotig20305	2.2	0	hypothetical protein IscW_ISCW000723 [Ixodes scapularis]	gi|241997648|ref|XP_002433473.1|hypothetical protein IscW_ISCW000723 [Ixodes scapularis]	2.20231e-14	94	-	-	-	-
isotig19713	2.2	0	trna (adenine-n -)-methyltransferase catalytic subunit trmt61a-like	gi|241676674|ref|XP_002412573.1|hypothetical protein IscW_ISCW012138 [Ixodes scapularis]	3.30359e-73	93	P:tRNA methylation	-	F:tRNA (adenine-N1-)-methyltransferase activity	-
isotig06770	2.1	0	hypothetical protein IscW_ISCW014935 [Ixodes scapularis]	gi|241834466|ref|XP_002414994.1|hypothetical protein IscW_ISCW014935 [Ixodes scapularis]	1.60901e-54	82	-	-	-	-
isotig18034	2.1	0	hypothetical protein IscW_ISCW010111 [Ixodes scapularis]	gi|241560346|ref|XP_002400994.1|hypothetical protein IscW_ISCW010111 [Ixodes scapularis]	1.45444e-22	97	-	-	-	-
isotig17350	2.1	0	hypothetical protein IscW_ISCW010062 [Ixodes scapularis]	gi|241628921|ref|XP_002410035.1|hypothetical protein IscW_ISCW010062 [Ixodes scapularis]	3.00256e-50	91	-	-	-	-
isotig21357	2	0	hypothetical protein IscW_ISCW022409 [Ixodes scapularis]	gi|241707383|ref|XP_002413295.1|hypothetical protein IscW_ISCW022409 [Ixodes scapularis]	1.78435e-31	98	-	-	-	-
isotig19941	2	0	hypothetical protein IscW_ISCW006607 [Ixodes scapularis]	gi|242000576|ref|XP_002434931.1|hypothetical protein IscW_ISCW006607 [Ixodes scapularis]	9.07899e-21	97	-	-	-	-
isotig20872	2	0	hypothetical protein IscW_ISCW005970 [Ixodes scapularis]	gi|242000688|ref|XP_002434987.1|hypothetical protein IscW_ISCW005970 [Ixodes scapularis]	4.5774e-40	91	-	-	-	-
Ixodid Secreted salivary gland proteins-unknown function
isotig04902	5010.6	0	secreted salivary gland	gi|51011472|gb|AAT92145.1|putative salivary secreted peptide [Ixodes pacificus]	1.76101e-15	73	-	-	-	-
isotig22830	506.8	0	secreted salivary gland	gi|51011472|gb|AAT92145.1|putative salivary secreted peptide [Ixodes pacificus]	1.21623e-32	88	-	-	-	-
isotig11432	237.9	0	secreted salivary gland peptide	gi|56159949|gb|AAV80786.1|putative secreted salivary gland peptide [Ixodes scapularis]	7.19315e-14	60	-	-	-	-
isotig23385	229.3	0	secreted salivary protein	gi|67083495|gb|AAY66683.1|putative secreted salivary protein [Ixodes scapularis]	1.11098e-35	65	-	-	-	-
isotig22815	213.3	0	secreted	gi|241855034|ref|XP_002415989.1|secreted protein, putative [Ixodes scapularis]	3.75394e-30	92	-	-	-	-
isotig19646	171	0	secreted salivary gland	gi|241146690|ref|XP_002405077.1|secreted salivary gland peptide, putative [Ixodes scapularis]	1.02404e-40	87	P:negative regulation of peptidase activity	C:extracellular region	F:peptidase inhibitor activity	-
isotig21965	94.1	0	secreted salivary gland	gi|241859766|ref|XP_002416248.1|secreted salivary gland peptide, putative [Ixodes scapularis]	2.32605e-50	76	-	-	-	-
isotig11680	88.8	0	secreted protein	gi|67083469|gb|AAY66670.1|putative salivary secreted protein [Ixodes scapularis]	8.68627e-49	77	-	-	-	-
isotig19828	30.8	0	secreted salivary gland	gi|67083311|gb|AAY66591.1|putative secreted salivary protein [Ixodes scapularis]	1.36771e-28	55	-	C:extracellular region	-	-
isotig07598	20.9	0	secreted salivary gland	gi|67083110|gb|AAY66491.1|putative salivary secreted protein [Ixodes scapularis]	1.28395e-26	63	-	-	-	-
isotig22702	17.4	0	secreted salivary protein	gi|67083459|gb|AAY66665.1|putative secreted salivary protein [Ixodes scapularis]	3.55524e-29	65	-	-	-	-
isotig04768	15.5	0	secreted protein, putative [Ixodes scapularis]	gi|241131436|ref|XP_002404511.1|secreted protein, putative [Ixodes scapularis]	4.56119e-13	61	-	-	-	-
isotig23567	12.2	0	secreted salivary protein	gi|67083287|gb|AAY66579.1|putative secreted salivary protein [Ixodes scapularis]	6.74808e-19	60	-	-	-	-
isotig11502	12	0	secreted salivary gland peptide	gi|56159949|gb|AAV80786.1|putative secreted salivary gland peptide [Ixodes scapularis]	6.86139e-15	55	-	-	-	-
isotig23494	11.5	0	secreted protein, putative [Ixodes scapularis]	gi|241997748|ref|XP_002433523.1|secreted protein, putative [Ixodes scapularis]	7.40602e-68	92	-	-	-	-
isotig21455	11.4	0	salivary protein	gi|67083467|gb|AAY66669.1|putative salivary protein [Ixodes scapularis]	7.26893e-11	45	-	-	-	-
isotig22262	10.7	0	secreted protein	gi|67083156|gb|AAY66514.1|putative secreted salivary protein [Ixodes scapularis]	1.83166e-17	52	-	-	-	-
isotig19967	10.1	0	secreted salivary gland	gi|241725792|ref|XP_002413737.1|secreted salivary gland peptide, putative [Ixodes scapularis]	1.23371e-40	72	P:negative regulation of peptidase activity	C:extracellular region	F:peptidase inhibitor activity	-
isotig21263	9.5	0	secreted salivary gland	gi|241725792|ref|XP_002413737.1|secreted salivary gland peptide, putative [Ixodes scapularis]	1.89516e-26	59	P:negative regulation of peptidase activity	C:extracellular region	F:peptidase inhibitor activity	-
isotig21754	9	0	secreted salivary gland	gi|51011384|gb|AAT92101.1|putative secreted salivary peptide [Ixodes pacificus]	3.98428e-84	91	P:negative regulation of peptidase activity	C:extracellular region	F:peptidase inhibitor activity	-
isotig11285	6.3	0	secreted salivary gland	gi|67083673|gb|AAY66772.1|putative salivary protein [Ixodes scapularis]	8.21451e-50	84	-	-	-	-
isotig08625	6.3	0	secreted	gi|241698862|ref|XP_002411875.1|conserved hypothetical protein [Ixodes scapularis]	2.77605e-57	66	P:cellular process	-	F:zinc ion binding	-
isotig23347	5.5	0	salivary protein	gi|67083649|gb|AAY66760.1|putative salivary protein [Ixodes scapularis]	1.16758e-43	74	-	-	-	-
isotig07278	4.5	0	salivary secreted peptide	gi|51011400|gb|AAT92109.1|putative salivary secreted peptide [Ixodes pacificus]	2.22306e-28	74	-	-	-	-
isotig02613	4	0	secreted salivary protein	gi|67083301|gb|AAY66586.1|putative secreted salivary protein [Ixodes scapularis]	2.53375e-13	59	-	-	-	-
isotig17882	4	0	sec14-like protein 2-like	gi|241747385|ref|XP_002405631.1|SEC14L3 protein, putative [Ixodes scapularis]	1.88771e-88	95	P:transport	C:integral to membrane		-
isotig11598	3.9	0	secreted salivary protein	gi|67083671|gb|AAY66771.1|putative salivary protein [Ixodes scapularis]	6.36109e-44	68	-	-	-	-
isotig20056	3.4	0	salivary secreted peptide	gi|51011400|gb|AAT92109.1|putative salivary secreted peptide [Ixodes pacificus]	3.21134e-38	64	-	-	-	-
isotig07334	3.4	0	salivary	gi|241068307|ref|XP_002408430.1|salivary mucin, putative [Ixodes scapularis]	3.62025e-70	87	-	-	-	-
isotig21485	3.4	0	secreted protein	gi|15428296|gb|AAK97818.1|AF209915_116 kDa salivary gland protein A [Ixodes scapularis]	1.08484e-61	78	-	-	-	-
isotig08263	3.2	0	secreted salivary gland	gi|242046664|ref|XP_002400706.1|secreted salivary gland peptide, putative [Ixodes scapularis]	5.7403e-28	91	-	-	-	-
isotig21233	3.1	0	secreted salivary gland	gi|51011384|gb|AAT92101.1|putative secreted salivary peptide [Ixodes pacificus]	2.33037e-87	94	P:negative regulation of peptidase activity	C:extracellular region	F:peptidase inhibitor activity	-
isotig10905	3.1	0	secreted salivary gland	gi|241819954|ref|XP_002414680.1|secreted salivary gland peptide, putative [Ixodes scapularis]	2.29069e-40	63	-	C:extracellular region	F:sugar binding	-
isotig23604	2.9	0	secreted salivary peptide of kda	gi|51011396|gb|AAT92107.1|putative secreted salivary peptide of 9.41 kDa [Ixodes pacificus]	1.33013e-54	95	-	-	-	-
isotig21729	2.9	0	secreted salivary protein	gi|22164206|gb|AAM93608.1|AF483686_1putative secreted protein [Ixodes scapularis]	2.83345e-45	92	-	-	F:serine-type endopeptidase inhibitor activity	-
isotig10906	2.9	0	secreted salivary gland	gi|241819954|ref|XP_002414680.1|secreted salivary gland peptide, putative [Ixodes scapularis]	1.57785e-31	59	-	C:extracellular region	-	-
isotig11665	2.8	0	secreted salivary gland	gi|67083463|gb|AAY66667.1|putative salivary secreted protein [Ixodes scapularis]	1.90609e-47	96	-	-	-	-
isotig23606	2.8	0	secreted salivary gland	gi|67083463|gb|AAY66667.1|putative salivary secreted protein [Ixodes scapularis]	1.48457e-42	91	-	-	-	-
isotig10819	2.7	0	secreted protein	gi|67083411|gb|AAY66641.1|putative secreted protein [Ixodes scapularis]	3.99886e-13	57	-	-	-	-
isotig05283	2.6	0	secreted salivary protein	gi|67083761|gb|AAY66815.1|putative secreted protein [Ixodes scapularis]	2.24917e-35	86	-	-	F:serine-type endopeptidase inhibitor activity	-
isotig21165	2.6	0	secreted cystatin	gi|241999594|ref|XP_002434440.1|secreted cystatin, putative [Ixodes scapularis]	2.03824e-53	78	P:negative regulation of peptidase activity		F:cysteine-type endopeptidase inhibitor activity	-
contig01089	2.5	0	lipocalin [Ixodes ricinus]	gi|219935287|emb|CAJ20738.1|lipocalin [Ixodes ricinus]	1.01423e-21	90	-	-	F:binding	-
isotig23294	2.5	0	secreted salivary gland	gi|67083463|gb|AAY66667.1|putative salivary secreted protein [Ixodes scapularis]	7.43224e-47	96	-	-	-	-
isotig17551	2.5	0	secreted salivary gland	gi|67083307|gb|AAY66589.1|putative secreted salivary protein [Ixodes scapularis]	5.10473e-46	83	-	-	-	-
isotig23902	2.4	0	secreted salivary protein	gi|67083705|gb|AAY66787.1|putative secreted salivary protein [Ixodes scapularis]	1.11591e-37	80	-	-	F:serine-type endopeptidase inhibitor activity	-
isotig09572	2.4	0	secreted salivary gland peptide	gi|56159943|gb|AAV80783.1|putative secreted salivary gland peptide [Ixodes scapularis]	7.22122e-25	72	-	-	F:binding	-
isotig05281	2.3	0	secreted salivary protein	gi|67083761|gb|AAY66815.1|putative secreted protein [Ixodes scapularis]	4.83306e-36	86	-	-	F:serine-type endopeptidase inhibitor activity	-
isotig22146	2.3	0	salivary secreted protein	gi|67083515|gb|AAY66693.1|putative salivary secreted protein [Ixodes scapularis]	1.54293e-11	49	-	-	-	-
isotig20909	2.3	0	secreted salivary gland	gi|51011384|gb|AAT92101.1|putative secreted salivary peptide [Ixodes pacificus]	8.80694e-87	94	P:negative regulation of peptidase activity	C:extracellular region	F:peptidase inhibitor activity	-
isotig08382	2.3	0	secreted salivary gland	gi|241705099|ref|XP_002411975.1|glycine proline-rich secreted protein, putative [Ixodes scapularis]	9.07579e-53	97	-	-	-	-
isotig23548	2.3	0	secreted	gi|241559963|ref|XP_002400946.1|secreted protein, putative [Ixodes scapularis]	5.16525e-50	94	-	-	-	-
isotig00460	2.2	0	salivary secreted peptide	gi|51011400|gb|AAT92109.1|putative salivary secreted peptide [Ixodes pacificus]	5.22395e-28	56	-	-	-	-
isotig08472	2.1	0	salivary protein	gi|67083649|gb|AAY66760.1|putative salivary protein [Ixodes scapularis]	1.98626e-33	78	-	-	-	-
isotig21582	2	0	secreted salivary gland	gi|241131436|ref|XP_002404511.1|secreted protein, putative [Ixodes scapularis]	7.16862e-25	61	-	-	-	-
isotig18722	2	0	salivary	gi|241068307|ref|XP_002408430.1|salivary mucin, putative [Ixodes scapularis]	2.23218e-45	66	-	-	-	-
Ixodes scapularis Conserved hypothetical proteins-unknown function
isotig06832	19.6	0	tnf receptor-associated	gi|241129276|ref|XP_002404478.1|conserved hypothetical protein [Ixodes scapularis]	1.50603e-106	64	-	-	F:zinc ion binding	-
isotig06833	12.4	0	tnf receptor-associated	gi|241129276|ref|XP_002404478.1|conserved hypothetical protein [Ixodes scapularis]	9.47904e-131	83	P:cellular process	-	F:zinc ion binding; F:catalytic activity	-
isotig17318	11.1	0	conserved hypothetical protein [Ixodes scapularis]	gi|241596907|ref|XP_002404635.1|conserved hypothetical protein [Ixodes scapularis]	7.80569e-33	62		-	F:metal ion binding; F:zinc ion binding	-
isotig18992	7.9	0	conserved hypothetical protein [Ixodes scapularis]	gi|241725996|ref|XP_002413748.1|conserved hypothetical protein [Ixodes scapularis]	2.67848e-63	66	-	-	-	-
isotig19041	7.1	0	conserved hypothetical protein [Ixodes scapularis]	gi|241572711|ref|XP_002403108.1|conserved hypothetical protein [Ixodes scapularis]	4.79444e-86	91	-	-	-	-
isotig18552	6.9	0	fyve and coiled-coil domain-containing protein 1	gi|241567436|ref|XP_002402320.1|conserved hypothetical protein [Ixodes scapularis]	1.86637e-103	100	P:transport	C:integral to membrane	F:protein binding	-
isotig06858	6.6	0	drosophila melanogaster traf1	gi|242001206|ref|XP_002435246.1|conserved hypothetical protein [Ixodes scapularis]	1.11754e-47	59	P:protein ubiquitination; P:regulation of apoptosis; P:signal transduction	-	F:metal ion binding; F:zinc ion binding; F:ubiquitin-protein ligase activity	-
isotig19122	5.8	0	conserved hypothetical protein [Ixodes scapularis]	gi|241723068|ref|XP_002404268.1|conserved hypothetical protein [Ixodes scapularis]	2.25445e-115	97	-	-	-	-
isotig06856	4.4	0	conserved hypothetical protein [Ixodes scapularis]	gi|242001206|ref|XP_002435246.1|conserved hypothetical protein [Ixodes scapularis]	4.9198e-46	59	P:protein ubiquitination	-	F:metal ion binding; F:zinc ion binding; F:ubiquitin-protein ligase activity	-
isotig17461	4.2	0	conserved hypothetical protein [Ixodes scapularis]	gi|241041210|ref|XP_002407010.1|conserved hypothetical protein [Ixodes scapularis]	1.12608e-33	100	-	-	-	-
isotig17706	4	0	tdrd1 protein	gi|241613722|ref|XP_002407440.1|conserved hypothetical protein [Ixodes scapularis]	7.39094e-103	99	-	-	F:nucleic acid binding	-
isotig18837	4	0	meiotic nuclear division protein 1 homolog	gi|241652755|ref|XP_002410406.1|conserved hypothetical protein [Ixodes scapularis]	8.76309e-116	99	P:cellular process		F:protein binding	-
isotig19678	3.4	0	btb poz domain-containing protein 9	gi|241675326|ref|XP_002411513.1|conserved hypothetical protein [Ixodes scapularis]	2.71879e-91	98	-	-	-	-
isotig21626	3.3	0	conserved hypothetical protein [Ixodes scapularis]	gi|241729028|ref|XP_002404574.1|conserved hypothetical protein [Ixodes scapularis]	6.56732e-60	91	-	-	-	-
isotig05386	3.3	0	conserved hypothetical protein [Ixodes scapularis]	gi|241570584|ref|XP_002402815.1|conserved hypothetical protein [Ixodes scapularis]	0	95	-	-	-	-
isotig17357	3	0	conserved hypothetical protein [Ixodes scapularis]	gi|242001832|ref|XP_002435559.1|conserved hypothetical protein [Ixodes scapularis]	2.91041e-50	100	-	-	-	-
isotig18201	2.9	0	nuclear vcp-like	gi|241999600|ref|XP_002434443.1|conserved hypothetical protein [Ixodes scapularis]	3.78749e-66	99	-	C:cytoplasm; C:nucleolus; C:aggresome	F:ATP binding; F:nucleoside-triphosphatase activity	Thiamine metabolism; Purine metabolism
isotig10455	2.8	0	conserved hypothetical protein [Ixodes scapularis]	gi|242001206|ref|XP_002435246.1|conserved hypothetical protein [Ixodes scapularis]	2.09147e-16	47	-	-	F:metal ion binding; F:zinc ion binding	-
isotig06857	2.8	0	conserved hypothetical protein [Ixodes scapularis]	gi|242001206|ref|XP_002435246.1|conserved hypothetical protein [Ixodes scapularis]	8.74516e-42	56	P:protein ubiquitination	-	F:metal ion binding; F:zinc ion binding; F:ubiquitin-protein ligase activity	-
isotig17377	2.8	0	upf0415 protein c7orf25 homolog	gi|241166997|ref|XP_002409969.1|conserved hypothetical protein [Ixodes scapularis]	1.61948e-60	99	P:biological_process	C:cellular_component	F:molecular_function	-
isotig21666	2.8	0	nuclear pore complex protein nup133	gi|241792027|ref|XP_002400644.1|conserved hypothetical protein [Ixodes scapularis]	2.10295e-56	100	-	-	-	-
isotig17499	2.5	0	conserved hypothetical protein [Ixodes scapularis]	gi|241082078|ref|XP_002409008.1|conserved hypothetical protein [Ixodes scapularis]	6.13699e-32	100	P:small GTPase mediated signal transduction	C:intracellular	F:guanyl-nucleotide exchange factor activity	-
isotig19971	2.4	0	conserved hypothetical protein [Ixodes scapularis]	gi|240974261|ref|XP_002401837.1|conserved hypothetical protein [Ixodes scapularis]	5.42256e-57	98	-	-	-	-
isotig11324	2.2	0	tpr domain protein	gi|241998748|ref|XP_002434017.1|conserved hypothetical protein [Ixodes scapularis]	1.77512e-95	90	-	-	F:binding	-
isotig21016	2.2	0	heat repeat-containing protein 1	gi|241632456|ref|XP_002408601.1|conserved hypothetical protein [Ixodes scapularis]	1.58165e-121	100	-	-	F:protein binding	-
isotig09138	2.1	0	conserved hypothetical protein [Ixodes scapularis]	gi|241674437|ref|XP_002400122.1|conserved hypothetical protein [Ixodes scapularis]	1.47488e-21	92	-	-	F:DNA binding	-
isotig17868	2.1	0	conserved hypothetical protein [Ixodes scapularis]	gi|241152156|ref|XP_002406834.1|conserved hypothetical protein [Ixodes scapularis]	2.1775e-83	96	-	-	-	-
isotig19187	2.1	0	upf0538 protein c2orf76 homolog	gi|241171659|ref|XP_002410682.1|conserved hypothetical protein [Ixodes scapularis]	7.48184e-84	97	-	-	-	-
isotig22168	2.1	0	taf5-like rna polymerase p300 cbp-associated factor -associated 65kda	gi|241556131|ref|XP_002399606.1|conserved hypothetical protein [Ixodes scapularis]	3.98343e-64	94	P:histone H3 acetylation; P:transcription, DNA-dependent	C:transcription factor TFTC complex; C:STAGA complex	F:transcription regulator activity; F:histone acetyltransferase activity; F:transcription coactivator activity	-
isotig20844	2.1	0	protein opi10 homolog	gi|241620387|ref|XP_002408662.1|conserved hypothetical protein [Ixodes scapularis]	2.01683e-82	99	P:biological_process	C:cellular_component	F:molecular_function	-
isotig18893	2	0	transmembrane and coiled-coil domain-containing protein 7	gi|241860947|ref|XP_002416303.1|conserved hypothetical protein [Ixodes scapularis]	2.75834e-55	98	-	-	F:binding	-
isotig23003	2	0	ribonuclease h2 subunit c	gi|241238062|ref|XP_002401244.1|conserved hypothetical protein [Ixodes scapularis]	5.53555e-91	99	P:biological_process	C:cellular_component	F:molecular_function	-
isotig08921	2	0	mitochondrial ubiquitin ligase activator of nfkb 1-like	gi|241830758|ref|XP_002414827.1|conserved hypothetical protein [Ixodes scapularis]	6.34936e-46	87	-	-	F:zinc ion binding; F:acid-amino acid ligase activity	-
isotig18865	2	0	glutathione s-transferase c-terminal domain-containing protein	gi|241828028|ref|XP_002416663.1|conserved hypothetical protein [Ixodes scapularis]	2.91575e-157	99	P:methylation	-	F:protein binding; F:methyltransferase activity	-
Zinc finger proteins-unknown function
isotig18304	6.2	0	zinc finger protein 300	gi|241652904|ref|XP_002410445.1|zinc finger protein, putative [Ixodes scapularis]	7.88274e-65	98	-	C:intracellular	F:nucleic acid binding;F:zinc ion binding	-
isotig17403	4.2	0	zinc finger protein 420-like	gi|334327329|ref|XP_003340870.1|PREDICTED: zinc finger protein 420-like [Monodelphis domestica]	9.63543e-22	82	P:positive regulation of transcription, DNA-dependent	C:nucleus	F:zinc ion binding; F:DNA binding; F:transcription activator activity	-
isotig10354	3	0	zinc finger protein 84-like	gi|327281832|ref|XP_003225649.1|PREDICTED: zinc finger protein 135-like [Anolis carolinensis]	2.99111e-31	53	-	-	F:binding	-
isotig09000	3	0	zinc finger protein 208-like	gi|338710060|ref|XP_001494044.3|PREDICTED: zinc finger protein 850 [Equus caballus]	1.39463e-13	72	-	C:intracellular	F:metal ion binding	-
isotig21705	3	0	zinc finger	gi|241749550|ref|XP_002405827.1|zinc finger protein, putative [Ixodes scapularis]	1.03627e-27	74	-	-	F:binding	-
isotig24347	3	0	zinc finger	gi|241749550|ref|XP_002405827.1|zinc finger protein, putative [Ixodes scapularis]	1.14223e-24	75	-	-	F:binding	-
isotig17372	3	0	zinc finger	gi|241236838|ref|XP_002400949.1|zinc finger protein, putative [Ixodes scapularis]	1.32851e-124	83	-	C:intracellular	F:zinc ion binding; F:nucleic acid binding	-
isotig17167	2.6	0	zinc finger hit domain-containing protein 3	gi|241650296|ref|XP_002410222.1|zinc finger protein, putative [Ixodes scapularis]	4.93098e-84	94	-	-	F:receptor activity	-
isotig07186	2.4	0	zinc finger	gi|241589147|ref|XP_002403813.1|zinc finger protein, putative [Ixodes scapularis]	2.17679e-96	71	-	C:intracellular	F:nucleic acid binding; F:metal ion binding	-
isotig17701	2.2	0	zinc finger	gi|241997568|ref|XP_002433433.1|zinc finger protein, putative [Ixodes scapularis]	1.15493e-60	79	P:transcription, DNA-dependent	C:intracellular	F:DNA binding; F:zinc ion binding	-
isotig07187	2.2	0	zinc finger	gi|241589147|ref|XP_002403813.1|zinc finger protein, putative [Ixodes scapularis]	7.08323e-73	72	P:primary metabolic process; P:cellular macromolecule metabolic process	-	-	-
isotig07185	2.1	0	zinc finger	gi|241589147|ref|XP_002403813.1|zinc finger protein, putative [Ixodes scapularis]	5.45932e-95	70	-	C:intracellular	F:nucleic acid binding; F:metal ion binding	-
isotig17195	2.1	0	zinc finger	gi|241599285|ref|XP_002404975.1|zinc finger protein, putative [Ixodes scapularis]	1.17727e-120	90	-	C:nucleus	F:nucleic acid binding; F:zinc ion binding	-
isotig23943	2	0	zinc finger	gi|241749550|ref|XP_002405827.1|zinc finger protein, putative [Ixodes scapularis]	1.40117e-30	87	-	C:intracellular	F:zinc ion binding; F:nucleic acid binding	-
Amblyomma maculatum Hypothetical proteins-unknown function
isotig18139	57.2	0	hypothetical protein [Amblyomma maculatum]	gi|346465821|gb|AEO32755.1|hypothetical protein [Amblyomma maculatum]	5.56444e-11	46	-	-	-	-
isotig22250	6.4	0	gamma-aminobutyric acid receptor-associated 2	gi|346469977|gb|AEO34833.1|hypothetical protein [Amblyomma maculatum]	3.86263e-77	93	P:intra-Golgi vesicle-mediated transport; P:positive regulation of ATPase activity; P:autophagy	C:cytosol;C:autophagic vacuole membrane; C:Golgi membrane; C:membrane fraction	F:GABA receptor binding; F:microtubule binding; F:SNARE binding; F:receptor activity; F:beta-tubulin binding; F:ATPase binding	-
isotig20477	5.7	0	cysteine rich secreted	gi|346472459|gb|AEO36074.1|hypothetical protein [Amblyomma maculatum]	2.40911e-60	68	-	-	-	-
isotig04466	5.4	0	beta 2c	gi|346468263|gb|AEO33976.1|hypothetical protein [Amblyomma maculatum]	0	98	P:natural killer cell mediated cytotoxicity; P:cellular component movement; P:GTP catabolic process; P:protein polymerization; P:microtubule-based movement; P:'de novo' posttranslational protein folding; P:G2/M transition of mitotic cell cycle	C:tubulin complex; C:cytosolC:microtubule	F:structural molecule activity; F:GTP binding; F:MHC class I protein binding; F:unfolded protein binding; F:GTPase activity	-
isotig08621	4.8	0	hypothetical protein [Amblyomma maculatum]	gi|346466999|gb|AEO33344.1|hypothetical protein [Amblyomma maculatum]	2.12942e-85	54	-	-	-	-
isotig08875	4	0	hypothetical protein [Amblyomma maculatum]	gi|346472561|gb|AEO36125.1|hypothetical protein [Amblyomma maculatum]	2.18509e-36	54	-	C:nuclear envelope	-	-
isotig09732	4	0	mesoderm development candidate 2	gi|346470459|gb|AEO35074.1|hypothetical protein [Amblyomma maculatum]	2.96806e-65	89	P:Wnt receptor signaling pathway; P:low-density lipoprotein receptor metabolic process; P:proboscis development; P:protein targeting to membrane; P:ER to Golgi vesicle-mediated transport; P:oogenesis	C:endoplasmic reticulum lumen; C:apical part of cell		-
isotig18256	3.6	0	zinc finger cchc domain-containing protein 4	gi|346468041|gb|AEO33865.1|hypothetical protein [Amblyomma maculatum]	1.05701e-100	75	-	-	F:zinc ion binding	-
isotig21972	3.2	0	hypothetical protein [Amblyomma maculatum]	gi|346474092|gb|AEO36890.1|hypothetical protein [Amblyomma maculatum]	5.99339e-23	86	-	-	-	-
isotig23989	3.2	0	hypothetical protein [Amblyomma maculatum]	gi|346473441|gb|AEO36565.1|hypothetical protein [Amblyomma maculatum]	4.23162e-19	72	-	-	-	-
isotig20992	2.8	0	replication protein 32kda	gi|346471389|gb|AEO35539.1|hypothetical protein [Amblyomma maculatum]	9.79356e-53	74	P:nucleotide-excision repair, DNA damage removal; P:DNA-dependent DNA replication; P:regulation of double-strand break repair via homologous recombination; P:interphase of mitotic cell cycle; P:nucleotide-excision repair, DNA gap filling; P:telomere maintenance	C:nucleoplasm; C:DNA replication factor A complex;C:nucleolus	F:nucleic acid binding; F:protein phosphatase binding	-
isotig17957	2.8	0	transmembrane protein 209	gi|346469509|gb|AEO34599.1|hypothetical protein [Amblyomma maculatum]	5.31522e-54	88	-	C:integral to membrane	-	-
isotig09359	2.8	0	programmed cell death protein 7	gi|346468699|gb|AEO34194.1|hypothetical protein [Amblyomma maculatum]	1.20569e-82	67	P:induction of apoptosis; P:response to glucocorticoid stimulus		-	-
isotig17644	2.7	0	superoxide dismutase	gi|346471825|gb|AEO35757.1|hypothetical protein [Amblyomma maculatum]	2.90504e-98	83	P:superoxide metabolic process; P:response to methylmercury; P:response to metal ion; P:oxidation reduction; P:response to xenobiotic stimulus; P:neuron homeostasis		F:metal ion binding; F:superoxide dismutase activity	-
isotig18338	2.7	0	cystathionine beta-lyase	gi|346471197|gb|AEO35443.1|hypothetical protein [Amblyomma maculatum]	2.41608e-143	94	P:protein-pyridoxal-5-phosphate linkage via peptidyl-N6-pyridoxal phosphate-L-lysine; P:negative regulation of cell growth; P:glutathione metabolic process; P:negative regulation of cell proliferation; P:hydrogen sulfide biosynthetic process; P:protein homotetramerization; P:cysteine biosynthetic process; P:homocysteine metabolic process	C:cytoplasm; C:nucleus; C:integral to plasma membrane; C:membrane fraction	F:cystathionine gamma-lyase activity; F:L-Cysteine desulfhydrase activity; F:cystathionine beta-lyase activity; F:pyridoxal phosphate binding	Glycine, serine and threonine metabolism;Selenocompound metabolism;Sulfur metabolism;Nitrogen metabolism;Cysteine and methionine metabolism;Glycine, serine and threonine metabolism;Selenocompound metabolism;Sulfur metabolism;
isotig18041	2.5	0	target of egr1 protein 1	gi|346472889|gb|AEO36289.1|hypothetical protein [Amblyomma maculatum]	1.87609e-72	71	-	C:nuclear speck; C:nucleolus; C:nucleus	F:nucleic acid binding; F:metal ion binding; F:zinc ion binding	-
isotig18664	2.5	0	transcriptional adapter 2-alpha	gi|346470961|gb|AEO35325.1|hypothetical protein [Amblyomma maculatum]	2.41659e-84	83	P:histone H3 acetylation; P:transcription from RNA polymerase II promoter	C:PCAF complex	F:transcription cofactor activity; F:transcription factor activity; F:histone acetyltransferase activity	-
isotig19510	2.4	0	histone	gi|346470575|gb|AEO35132.1|hypothetical protein [Amblyomma maculatum]	3.91095e-65	100	P:nucleosome assembly; P:multicellular organismal development	C:nucleosome; C:Barr body	F:DNA binding	-
isotig19903	2.4	0	adp-ribose mitochondrial	gi|346469395|gb|AEO34542.1|hypothetical protein [Amblyomma maculatum]	4.49665e-51	82	P:ADP catabolic process; P:IDP catabolic process	C:mitochondrion	F:adenosine-diphosphatase activity	-
isotig08832	2.4	0	udp-n-acetylhexosamine pyrophosphorylase	gi|346466883|gb|AEO33286.1|hypothetical protein [Amblyomma maculatum]	1.60081e-42	91	P:protein amino acid N-linked glycosylation via asparagine; P:oxidation reduction; P:post-translational protein modification; P:UDP-N-acetylglucosamine biosynthetic process; P:dolichol-linked oligosaccharide biosynthetic process	C:cytosol;C:nucleolus; C:plasma membrane	F:2-alkenal reductase activity; F:UDP-N-acetylglucosamine diphosphorylase activity	Amino sugar and nucleotide sugar metabolism
isotig20198	2.4	0	ribosomal rna-processing protein 8-like	gi|346464725|gb|AEO32207.1|hypothetical protein [Amblyomma maculatum]	2.92714e-97	87	P:chromatin silencing at rDNA; P:methylation	C:nucleolus; C:chromatin silencing complex; C:rDNA heterochromatin	F:methylated histone residue binding; F:S-adenosylmethionine-dependent methyltransferase activity	-
isotig08739	2.3	0	udp-sugar transporter ust74c	gi|346471889|gb|AEO35789.1|hypothetical protein [Amblyomma maculatum]	6.70446e-143	82	P:UDP-glucuronic acid transport; P:UDP-glucuronate biosynthetic process	C:endoplasmic reticulum membrane; C:Golgi apparatus	F:UDP-glucuronic acid transmembrane transporter activity	-
isotig10547	2.2	0	uncharacterized methyltransferase wbscr22-like	gi|346469397|gb|AEO34543.1|hypothetical protein [Amblyomma maculatum]	1.21941e-87	89	P:metabolic process	-	F:S-adenosylmethionine-dependent methyltransferase activity	-
isotig19293	2.1	0	iron-sulfur protein nubpl-like	gi|346473373|gb|AEO36531.1|hypothetical protein [Amblyomma maculatum]	1.27472e-86	87	P:oxidation reduction	-	F:DNA binding; F:sulfiredoxin activity	-
isotig19922	2	0	hd domain containing 2	gi|346472497|gb|AEO36093.1|hypothetical protein [Amblyomma maculatum]	2.08318e-82	87	P:metabolic process	-	F:catalytic activity	-
isotig04946	2	0	vacuolar atp synthase 21 kda proteolipid subunit	gi|346471671|gb|AEO35680.1|hypothetical protein [Amblyomma maculatum]	3.54272e-123	98	P:ATP hydrolysis coupled proton transport	C:proton-transporting V-type ATPase, V0 domain; C:integral to membrane	F:hydrogen ion transmembrane transporter activity	-
isotig09311	2	0	telomerase cajal body protein 1	gi|346471291|gb|AEO35490.1|hypothetical protein [Amblyomma maculatum]	4.65664e-148	87	P:histone acetylation	C:nuclear part	F:histone acetyltransferase activity	-
Ixodid proteins-unknown function
isotig10501	57.3	0	20 kda salivary gland	gi|241086527|ref|XP_002409169.1|20 kDa salivary gland protein, putative [Ixodes scapularis]	2.01314e-70	83	-	-	-	-
isotig18334	52.7	0	tumor susceptibility gene 101	gi|241835651|ref|XP_002415054.1|tumor susceptibility protein, putative [Ixodes scapularis]	1.81598e-91	95	P:cellular membrane organization; P:non-lytic virus budding; P:regulation of JAK-STAT cascade; P:negative regulation of growth of symbiont in host; P:protein transport; P:endosome transport; P:negative regulation of imaginal disc growth; P:cell differentiation; P:protein modification process; P:maintenance of apical/basal cell polarity; P:negative regulation of cellular process; P:ubiquitin-depen…	C:nucleolus; C:plasma membrane; C:multivesicular body; C:early endosome; C:endosome membrane	F:transcription cofactor activity; F:calcium-dependent protein binding; F:ubiquitin binding; F:ubiquitin protein ligase binding; F:DNA binding	-
isotig19794	51.5	0	peptidyl-prolyl cis-trans mitochondrial precursor	gi|241168961|ref|XP_002410318.1|peptidyl-prolyl cis-trans isomerase, putative [Ixodes scapularis]	2.35564e-125	99	P:protein folding; P:protein peptidyl-prolyl isomerization		F:peptidyl-prolyl cis-trans isomerase activity	-
contig02192	39.6	0	anticomplement protein 2	gi|164414642|emb|CAL51265.1|anticomplement protein IxAC-B4 precursor [Ixodes ricinus]	5.33937e-89	86	-	-	-	-
isotig23239	20.1	0	hebreain-like protein	gi|241780175|ref|XP_002400092.1|hebreain, putative [Ixodes scapularis]	2.61397e-64	96	P:response to other organism; P:defense response	-	F:metal ion binding	-
isotig20281	19	0	histone -like	gi|241152587|ref|XP_002406905.1|histone H3, putative [Ixodes scapularis]	1.09757e-90	100	P:S phase;P:regulation of gene silencing; P:nucleosome assembly; P:blood coagulation	C:nucleosome; C:nucleoplasm	F:DNA binding; F:protein binding	-
isotig08692	15.5	0	phosphatidylinositol- -trisphosphate 3-phosphatase tpte2-like	gi|241326625|ref|XP_002408248.1|secreted protein, putative [Ixodes scapularis]	1.27491e-142	100	P:phosphoinositide dephosphorylation; P:transport	C:membrane	F:phosphatidylinositol-3,4,5-trisphosphate 3-phosphatase activity	Inositol phosphate metabolism;Phosphatidylinositol signaling system
isotig19835	12	0	monocarboxylate	gi|241266273|ref|XP_002406155.1|monocarboxylate transporter, putative [Ixodes scapularis]	8.26368e-14	50	P:transmembrane transport	-	-	-
isotig20372	11.6	0	ep300-interacting inhibitor of differentiation 3	gi|240981169|ref|XP_002403639.1|Nsmce4A protein, putative [Ixodes scapularis]	5.79099e-69	88	P:regulation of transcription, DNA-dependent; P:transcription, DNA-dependent; P:cell differentiation; P:muscle organ development; P:multicellular organismal development; P:biological_process	C:cytoplasm; C:nucleus; C:cellular_component	F:molecular_function	-
isotig09386	11	0	serine hydrolase-like	gi|241123077|ref|XP_002403778.1|valacyclovir hydrolase, putative [Ixodes scapularis]	0	98		-	F:tropinesterase activity	Tropane, piperidine and pyridine alkaloid biosynthesis
isotig17411	10.8	0	sulfate transporter, putative [Ixodes scapularis]	gi|241676910|ref|XP_002411540.1|sulfate transporter, putative [Ixodes scapularis]	7.10294e-48	97	P:sulfate transport; P:transmembrane transport	C:integral to membrane	F:secondary active sulfate transmembrane transporter activity	-
isotig21044	10.4	0	RNA helicase, putative [Ixodes scapularis]	gi|240989777|ref|XP_002404322.1|RNA helicase, putative [Ixodes scapularis]	5.4747e-48	98	-	-	F:helicase activity	-
isotig09946	10.2	0	isoform a	gi|241741553|ref|XP_002414134.1|cytohesin 1, 2, 3, putative [Ixodes scapularis]	1.50222e-170	99	P:positive regulation of multicellular organism growth; P:regulation of ARF protein signal transduction	C:intracellular	F:ARF guanyl-nucleotide exchange factor activity	-
isotig17275	10.2	0	acid	gi|240963066|ref|XP_002400664.1|acid methyltransferase, putative [Ixodes scapularis]	7.34386e-65	78	P:ATP biosynthetic process	C:integral to membrane	F:calcium-transporting ATPase activity; F:ATP binding; F:methyltransferase activity	-
isotig17203	9.5	0	shc sh2 domain-binding protein 1	gi|241860951|ref|XP_002416305.1|SHC SH2 domain-binding protein, putative [Ixodes scapularis]	1.78698e-179	96	P:histone acetylation	F:histone acetyltransferase activity	-	-
isotig06340	9.3	0	glutathione s-	gi|241675836|ref|XP_002412549.1|glutathione S-transferase, putative [Ixodes scapularis]	7.66805e-107	97	-	-	F:transferase activity	-
isotig17815	8.2	0	cyclin b3	gi|241570214|ref|XP_002402768.1|G2/mitotic-specific cyclin A, putative [Ixodes scapularis]	8.7954e-43	96	P:cell cycle; P:cell division	C:nucleolus	-	-
isotig19385	8	0	membrane-associated ring finger containing	gi|241855847|ref|XP_002416046.1|membrane-associated RING finger containing protein, putative [Ixodes scapularis]	6.52656e-35	100	F:zinc ion binding	-	-	-
isotig19537	8	0	cyclin b	gi|241248272|ref|XP_002402916.1|G2/mitotic-specific cyclin A, putative [Ixodes scapularis]	3.25877e-88	99	P:mitotic prometaphase; P:G1/S transition of mitotic cell cycle; P:cell division; P:mitotic metaphase plate congression; P:anaphase-promoting complex-dependent proteasomal ubiquitin-dependent protein catabolic process; P:positive regulation of attachment of spindle microtubules to kinetochore; P:mitotic cell cycle spindle checkpoint; P:mitotic spindle stabilization; P:positive regulation of ubiqu…	C:cytosol; C:nucleoplasm; C:spindle pole; C:outer kinetochore of condensed nuclear chromosome	F:protein binding	-
isotig20196	7.8	0	unconventional snare in the er 1 homolog	gi|241733203|ref|XP_002412312.1|vesicle transport protein USE1, putative [Ixodes scapularis]	5.98674e-86	78	-	C:cell part	-	-
isotig20339	7.8	0	f-box leucine rich repeat	gi|241721895|ref|XP_002404147.1|F-box/leucine rich repeat protein, putative [Ixodes scapularis]	3.92217e-129	97	-	-	-	-
isotig17413	7.2	0	short chain alcohol	gi|241757283|ref|XP_002401503.1|beta-ketoacyl-ACP reductase, putative [Ixodes scapularis]	3.66508e-83	99	P:cellular biosynthetic process; P:estrogen metabolic process; P:oxidation reduction; P:steroid biosynthetic process; P:androgen metabolic process	C:membrane fraction; C:mitochondrial envelope; C:plasma membrane	F:binding; F:3-oxoacyl-[acyl-carrier-protein] reductase activity; F:testosterone 17-beta-dehydrogenase activity; F:estradiol 17-beta-dehydrogenase activity	-
isotig21375	6.9	0	rac gtpase-activating protein 1-like	gi|242003088|ref|XP_002436126.1|racgtpase-activating protein, putative [Ixodes scapularis]	1.97316e-40	97	-	C:intracellular	F:metal ion binding	-
isotig20014	6.6	0	transposable element tc1	gi|241786062|ref|XP_002414439.1|transposable element tc1 transposase, putative [Ixodes scapularis]	2.22878e-32	76	P:DNA metabolic process	-	-	-
isotig06725	6.6	0	vitellogenin receptor	gi|241780185|ref|XP_002400096.1|vitellogenin receptor, putative [Ixodes scapularis]	0	98	-	C:integral to membrane	F:hydrolase activity; F:calcium ion binding; F:transmembrane receptor protein tyrosine kinase activity	-
isotig04138	6.6	0	solute carrier family 45 member 2 protein	gi|241779051|ref|XP_002399828.1|sucrose transport protein, putative [Ixodes scapularis]	3.14841e-143	87	P:transmembrane transport; P:developmental pigmentation; P:biological_process	C:integral to membrane;C:cellular_component	F:molecular_function	-
isotig20371	6.5	0	cchc-type zinc finger protein cg3800-like	gi|241641356|ref|XP_002409338.1|cellular nucleic acid binding protein, putative [Ixodes scapularis]	6.11977e-27	100	P:G-protein coupled receptor protein signaling pathway	C:membrane	F:nucleic acid binding; F:hydrolase activity; F:zinc ion binding; F:ligase activity; F:G-protein coupled receptor activity	-
isotig04836	6.4	0	ixoderin	gi|126360868|gb|ABO09954.1|ixoderin B5 [Ixodes ricinus]	3.9453e-166	86	P:signal transduction	C:extracellular space	F:receptor binding	-
isotig08819	6.3	0	acyl-	gi|242000162|ref|XP_002434724.1|acyl-CoA synthetase, putative [Ixodes scapularis]	0	97	P:oxidation reduction	-	F:Photinus-luciferin 4-monooxygenase (ATP-hydrolyzing) activity; F:o-succinylbenzoate-CoA ligase activity	Ubiquinone and other terpenoid-quinone biosynthesis
isotig20886	6.3	0	dna repair protein rad51	gi|241748274|ref|XP_002405692.1|DNA repair protein RAD51/RHP55, putative [Ixodes scapularis]	6.63187e-13	96	P:DNA metabolic process	-	F:ATP binding; F:DNA-dependent ATPase activity; F:DNA binding	-
isotig20514	6	0	eukaryotic translation initiation factor	gi|241694795|ref|XP_002412999.1|eukaryotic translation initiation factor 2C, putative [Ixodes scapularis]	8.67316e-24	95	P:translational initiation	-	F:translation initiation factor activity	-
isotig18667	5.9	0	retinoid x	gi|240978500|ref|XP_002402961.1|retinoid X receptor, putative [Ixodes scapularis]	3.11093e-34	100	P:steroid hormone mediated signaling pathway; P:regulation of transcription, DNA-dependent	C:nucleus	F:zinc ion binding; F:sequence-specific DNA binding; F:transcription factor activity; F:steroid hormone receptor activity	-
isotig20119	5.8	0	condensin complex	gi|242001644|ref|XP_002435465.1|condensin complex subunit, putative [Ixodes scapularis]	2.74397e-35	88	-	-	F:binding	-
isotig10859	5.7	0	superoxide dismutase	gi|241791828|ref|XP_002414489.1|superoxide-dismutase, putative [Ixodes scapularis]	8.56385e-107	98	P:superoxide metabolic process; P:oxidation reduction		F:metal ion binding; F:superoxide dismutase activity	-
isotig08588	5.5	0	protein lunapark-b-like	gi|241993524|ref|XP_002422544.1|protein lunapark-A, putative [Ixodes scapularis]	0	100	P:blood coagulation; P:embryonic forelimb morphogenesis; P:embryonic digit morphogenesis	-	-	-
isotig17449	5.5	0	rac gtpase-activating protein 1	gi|241615154|ref|XP_002407693.1|GTPase-activating protein, putative [Ixodes scapularis]	1.07687e-147	96	P:regulation of small GTPase mediated signal transduction; P:spermatogenesis; P:neuroblast proliferation; P:cytokinesis, actomyosin contractile ring assembly; P:blood coagulation; P:embryonic development; P:cytokinesis, initiation of separation; P:positive regulation of GTPase activity; P:microtubule-based movement; P:sulfate transport;	C:cytosol; C:cytoskeletal part; C:microtubule cytoskeleton; C:cytoplasmic vesicle; C:midbody; C:nucleus	F:gamma-tubulin binding; F:metal ion binding; F:alpha-tubulin binding;F:GTPase activator activity;F:beta-tubulin binding;	-
isotig17651	5.5	0	serine threonine protein	gi|241567938|ref|XP_002402416.1|serine/threonine protein kinase, putative [Ixodes scapularis]	2.60665e-37	100	P:maintenance of cell polarity; P:regulation of localization;P:response to interleukin-1; P:oocyte anterior/posterior axis specification; P:apical junction assembly; P:synapse assembly; P:transmembrane receptor protein tyrosine kinase signaling pathway; P:memory; P:Golgi vesicle budding; P:asymmetric neuroblast division; P:morphogenesis of an epithelium; P:cell migration; P:anti-apoptosis; P:cell…	C:tight junction; C:nuclear matrix; C:cell leading edge; C:soluble fraction; C:protein complex; C:cytosol; C activity;C:myelin sheath; C:apical cortex; C:nuclear envelope; C:membrane fraction	F:phospholipid binding; F:protein tyrosine kinase activity; F:protein kinase; F:protein domain specific binding; F:ATP binding;	Phosphatidylinositol signaling system
isotig10860	5.4	0	superoxide dismutase	gi|241791828|ref|XP_002414489.1|superoxide-dismutase, putative [Ixodes scapularis]	2.65847e-106	97	P:superoxide metabolic process; P:oxidation reduction	-	F:metal ion binding; F:superoxide dismutase activity	-
isotig19498	5	0	chromatin assembly factor i p60	gi|241784928|ref|XP_002400481.1|chromatin assembly factor I P60 subunit, putative [Ixodes scapularis]	1.83123e-21	97	-	-	-	-
isotig09703	4.9	0	calcium activated chlorine	gi|241581081|ref|XP_002403773.1|calcium activated chlorine channel, putative [Ixodes scapularis]	3.97513e-45	77	-	-	-	-
isotig23188	4.8	0	serine threonine-protein kinase greatwall isoform 1	gi|241022828|ref|XP_002406029.1|protein kinase, putative [Ixodes scapularis]	7.92677e-81	98	P:protein amino acid phosphorylation; P:regulation of cell cycle; P:G2/M transition of mitotic cell cycle; P:negative regulation of protein phosphatase type 2A activity; P:mitosis; P:response to DNA damage stimulus	C:centrosome; C:cleavage furrow; C:nucleus	F:protein phosphatase 2A binding; F:ATP binding; F:protein kinase C activity	Phosphatidylinositol signaling system
isotig09657	4.7	0	reverse transcriptase, putative [Ixodes scapularis]	gi|240974880|ref|XP_002401916.1|reverse transcriptase, putative [Ixodes scapularis]	1.23687e-120	100	-	-	F:RNA-directed DNA polymerase activity	-
isotig06339	4.6	0	glutathione s-	gi|241675836|ref|XP_002412549.1|glutathione S-transferase, putative [Ixodes scapularis]	5.20007e-110	98	-	-	F:transferase activity	-
isotig18243	4.5	0	regulator of chromosome condensation	gi|241750184|ref|XP_002405888.1|regulator of chromosome condensation, putative [Ixodes scapularis]	6.92407e-95	98	-	-	F:Ran guanyl-nucleotide exchange factor activity	-
isotig18717	4.3	0	ep300-interacting inhibitor of differentiation 3	gi|241737093|ref|XP_002413999.1|EP300-interacting inhibitor of differentiation, putative [Ixodes scapularis]	2.50474e-68	94	P:regulation of transcription, DNA-dependent; P:cell differentiation; P:muscle organ development; P:multicellular organismal development; P:transcription, DNA-dependent	C:cytoplasm; C:nucleus	-	-
isotig21963	4.2	0	cyclin-dependent kinases regulatory subunit 1	gi|241738745|ref|XP_002412359.1|cyclin-dependent kinase regulatory subunit, putative [Ixodes scapularis]	2.69813e-61	98	P:S phase of mitotic cell cycle; P:cell division; P:G1/S transition of mitotic cell cycle; P:regulation of cyclin-dependent protein kinase activity; P:cell proliferation	C:nucleoplasm	F:cyclin-dependent protein kinase regulator activity; F:protein binding; F:kinase activity	-
isotig06266	4.1	0	adipophilin/perilipin, putative [Ixodes scapularis]	gi|241692141|ref|XP_002412945.1|adipophilin/perilipin, putative [Ixodes scapularis]	2.15328e-128	88	-	-	-	-
isotig17557	4.1	0	rho gtpase regulating	gi|241608964|ref|XP_002406064.1|Rho GTPase regulating protein, putative [Ixodes scapularis]	8.15102e-56	100	P:positive regulation of GTPase activity; P:regulation of Rho protein signal transduction	C:intracellular	F:Rho guanyl-nucleotide exchange factor activity; F:GTPase activator activity	-
isotig08691	4.1	0	phosphatidylinositol- -trisphosphate 3-phosphatase tpte2-like	gi|241326625|ref|XP_002408248.1|secreted protein, putative [Ixodes scapularis]	2.07207e-142	100	P:phosphoinositide dephosphorylation; P:transport	C:membrane	F:phosphatidylinositol-3,4,5-trisphosphate 3-phosphatase activity;	Inositol phosphate metabolism;Phosphatidylinositol signaling system
isotig18832	4	0	-type and c3hc4-type zinc finger containing 1	gi|241699606|ref|XP_002411886.1|ubiquitin conjugating enzyme interacting protein, putative [Ixodes scapularis]	7.7728e-111	96	P:proteasomal ubiquitin-dependent protein catabolic process; P:negative regulation of NF-kappaB transcription factor activity; P:positive regulation of I-kappaB kinase/NF-kappaB cascade; P:T cell receptor signaling pathway; P:positive regulation of NF-kappaB transcription factor activity; P:positive regulation of NF-kappaB import into nucleus; P:positive regulation of apoptosis		F:protein kinase C binding; F:zinc ion binding; F:ubiquitin binding; F:ubiquitin-protein ligase activity; F:DNA binding; F:transcription factor activity	-
isotig06947	3.9	0	adaptor-related protein complex sigma 1 subunit	gi|241730132|ref|XP_002412265.1|clathrin adaptor complex, small subunit [Ixodes scapularis]	2.11185e-96	100	P:axon guidance; P:regulation of endocytosis; P:negative regulation of epidermal growth factor receptor signaling pathway; P:nerve growth factor receptor signaling pathway; P:clathrin coat assembly; P:viral reproduction; P:neurotransmitter secretion; F:protein transporter activity; P:synaptic vesicle coating; P:intracellular protein transport; P:regulation of defense response to virus by virus	C:synaptic vesicle; C:AP-1 adaptor complexC:AP-2 adaptor complex; C:cytosol		-
isotig17286	3.9	0	ribonucleoside-diphosphate reductase large subunit	gi|241672125|ref|XP_002411450.1|ribonucleotide reductase, alpha subunit, putative [Ixodes scapularis]	1.72959e-63	100	P:deoxyribonucleotide biosynthetic process; P:nucleobase, nucleoside and nucleotide interconversion; P:DNA replication; P:protein heterotetramerization; P:oxidation reduction;	C:cytosol; C:ribonucleoside-diphosphate reductase complex; C:nucleoplasm	F:ribonucleoside-diphosphate reductase activity;F:ATP binding;	Pyrimidine metabolism;Purine metabolism;Glutathione metabolism
isotig09945	3.8	0	isoform a	gi|241741553|ref|XP_002414134.1|cytohesin 1, 2, 3, putative [Ixodes scapularis]	2.17018e-177	100	P:positive regulation of multicellular organism growth; P:regulation of ARF protein signal transduction	C:intracellular	F:ARF guanyl-nucleotide exchange factor activity	-
isotig10938	3.7	0	mucin-like protein	gi|67083915|gb|AAY66892.1|salivary protein [Ixodes scapularis]	1.61732e-25	95	P:chitin metabolic process	C:extracellular region	F:chitin binding	-
isotig18170	3.7	0	dna replication inhibitor	gi|241601189|ref|XP_002405254.1|Geminin, putative [Ixodes scapularis]	3.23321e-76	99	P:negative regulation of DNA replication; P:cell cycle	C:nucleus	F:protein binding	-
isotig17762	3.6	0	cysteine-rich protein 2-binding	gi|241718557|ref|XP_002403961.1|cysteine-rich protein 2-binding protein, putative [Ixodes scapularis]	3.07221e-154	97	P:histone H3 acetylation	C:Ada2/Gcn5/Ada3 transcription activator complex	F:LIM domain binding; F:N-acetyltransferase activity	-
isotig10538	3.6	0	ring finger containing	gi|241687740|ref|XP_002411714.1|RING finger containing protein, putative [Ixodes scapularis]	2.20897e-99	95	-	-	F:zinc ion binding	-
isotig19372	3.6	0	sentrin sumo-specific	gi|241122779|ref|XP_002403685.1|sentrin/sumo-specific protease, putative [Ixodes scapularis]	7.02927e-74	99	P:activation of caspase activity; P:induction of apoptosis by extracellular signals; P:protein desumoylation; P:proteolysis	C:nucleus	F:endopeptidase activity; F:SUMO-specific protease activity	-
isotig10341	3.5	0	sulfotransferase, putative [Ixodes scapularis]	gi|241674125|ref|XP_002400534.1|sulfotransferase, putative [Ixodes scapularis]	8.09858e-121	98	-	-	F:alcohol sulfotransferase activity	Steroid hormone biosynthesis;Sulfur metabolism
isotig21109	3.5	0	Codanin-1, putative [Ixodes scapularis]	gi|241149005|ref|XP_002405994.1|Codanin-1, putative [Ixodes scapularis]	4.54252e-68	97	-	-	-	-
isotig20556	3.4	0	peptidyl-prolyl isomerase fkbp12	gi|67083813|gb|AAY66841.1|FKBP-type peptidyl-prolyl cis-trans isomerase [Ixodes scapularis]	3.14882e-87	100	P:protein folding; P:protein peptidyl-prolyl isomerization	C:chloroplast thylakoid lumen	F:FK506 binding; F:protein binding; F:peptidyl-prolyl cis-trans isomerase activity	-
isotig21601	3.3	0	possible transposase	gi|67083861|gb|AAY66865.1|possible transposase [Ixodes scapularis]	1.47833e-39	100	-	-	F:hydrolase activity, acting on ester bonds	-
isotig17978	3.2	0	golgi-associated plant pathogenesis-related protein 1	gi|241819954|ref|XP_002414680.1|secreted salivary gland peptide, putative [Ixodes scapularis]	1.54479e-66	90	-	C:extracellular region	-	-
isotig19708	3.2	0	transmembrane protein 194a-like	gi|241752308|ref|XP_002401038.1|transmembrane protein 194A, putative [Ixodes scapularis]	6.7435e-88	100		C:integral to membrane		-
isotig18189	3.2	0	xtp3-transactivated gene a protein homolog	gi|241679734|ref|XP_002400835.1|XTP3-transactivated protein A protein, putative [Ixodes scapularis]	1.31153e-76	99	P:biological_process	C:cellular_component	F:molecular_function	-
isotig20082	3.2	0	sin3b, putative [Ixodes scapularis]	gi|241672926|ref|XP_002411489.1|sin3b, putative [Ixodes scapularis]	2.75523e-51	98	P:regulation of transcription, DNA-dependent	C:nucleus	-	-
isotig18323	3.2	0	coiled-coil domain-containing protein 111	gi|240977045|ref|XP_002402586.1|conserved hypothetical protein [Ixodes scapularis]	1.13538e-73	97	P:DNA replication	-	F:DNA primase activity	-
isotig09327	3.1	0	peroxiredoxin 3	gi|241721975|ref|XP_002404157.1|peroxiredoxin (PRX), putative [Ixodes scapularis]	2.43325e-58	99	P:cell redox homeostasis; P:oxidation reduction		F:peroxiredoxin activity; F:peroxidase activity	Phenylalanine metabolism;Phenylpropanoid biosynthesis;Methane metabolism;Glutathione metabolism
isotig06124	3.1	0	protein set-like	gi|241687507|ref|XP_002411702.1|DNA replication factor/protein phosphatase inhibitor SET/SPR-2, putative [Ixodes scapularis]	1.97485e-158	100	P:nucleocytoplasmic transport; P:nucleosome disassembly; P:negative regulation of neuron apoptosis; P:negative regulation of histone acetylation; P:nucleosome assembly; P:mRNA metabolic process; P:DNA replication	C:nucleoplasm; C:cytosol; C:protein complex; C:perinuclear region of cytoplasm; C:endoplasmic reticulum	F:histone binding; F:phosphoprotein phosphatase inhibitor activity; F:protein phosphatase type 2A regulator activity	-
isotig19631	3.1	0	myd88, putative [Ixodes scapularis]	gi|241613282|ref|XP_002407372.1|myd88, putative [Ixodes scapularis]	1.32838e-103	98	P:signal transduction; P:innate immune response	C:intrinsic to membrane;	F:transmembrane receptor activity	-
isotig19010	3	0	nice-3, putative [Ixodes scapularis]	gi|241688881|ref|XP_002411732.1|nice-3, putative [Ixodes scapularis]	8.32478e-65	96	-	-	-	-
isotig21369	2.9	0	nucleolar mif4g domain-containing protein 1	gi|242001494|ref|XP_002435390.1|sgd1p, putative [Ixodes scapularis]	1.51472e-62	99	P:RNA metabolic process	-	F:binding	-
isotig18842	2.9	0	adenylate cyclase, putative [Ixodes scapularis]	gi|242000442|ref|XP_002434864.1|adenylate cyclase, putative [Ixodes scapularis]	1.4831e-48	100	-	-	F:3-oxoacid CoA-transferase activity	Synthesis and degradation of ketone bodies;Butanoate metabolism;Valine, leucine and isoleucine degradation
isotig20743	2.9	0	Pax-interacting protein, putative [Ixodes scapularis]	gi|241613230|ref|XP_002407364.1|Pax-interacting protein, putative [Ixodes scapularis]	3.31356e-20	100		C:intracellular	F:hydrolase activity	-
isotig18487	2.9	0	tectonic-like protein	gi|241605367|ref|XP_002406071.1|Tectonic-1, putative [Ixodes scapularis]	3.0883e-75	97	-	-	-	-
isotig18440	2.9	0	centromere protein	gi|241564910|ref|XP_002401961.1|centromere protein S, putative [Ixodes scapularis]	6.59658e-18	97	-	-	F:DNA binding	-
isotig18891	2.9	0	exonuclease nef-	gi|240995619|ref|XP_002404633.1|exonuclease nef-sp, putative [Ixodes scapularis]	5.39134e-92	75	F:exonuclease activity	-	-	-
isotig09485	2.8	0	tyrosyl-dna phosphodiesterase 2-like	gi|241841265|ref|XP_002415328.1|conserved hypothetical protein [Ixodes scapularis]	1.14615e-50	97	-	-	F:receptor activity	-
isotig17643	2.8	0	ubiquitin-conjugating enzyme e2 t	gi|241620362|ref|XP_002408651.1|ubiquitin protein ligase, putative [Ixodes scapularis]	2.3476e-74	81	P:protein K63-linked ubiquitination; P:protein K48-linked ubiquitination; P:post-translational protein modification; P:protein K11-linked ubiquitination; P:DNA repair	C:nucleoplasm	F:ATP binding;F:ubiquitin-protein ligase activity	-
isotig20662	2.8	0	proteasome assembly	gi|241164554|ref|XP_002409500.1|proteasome assembly chaperone, putative [Ixodes scapularis]	1.26133e-130	100	-	C:proteasome complex	-	-
isotig23033	2.8	0	xeroderma pigmentosum d	gi|240976653|ref|XP_002402458.1|DNA repair helicase rad3/xp-D, putative [Ixodes scapularis]	3.9569e-90	97	P:response to UV; P:nucleotide-excision repair; P:transcription initiation from RNA polymerase II promoter; P:regulation of mitosis; P:regulation of chromosome segregation	C:polytene chromosome puff; C:polytene chromosome interband; C:holo TFIIH complex; C:cytoplasm	F:DNA binding; F:ATP binding; F:ATP-dependent 5'-3' DNA helicase activity	-
isotig19555	2.7	0	u3 small nucleolar rna-interacting protein 2	gi|242002642|ref|XP_002435964.1|U3 snoRNP-associated protein, putative [Ixodes scapularis]	2.56078e-98	97	-	-	F:myosin heavy chain kinase activity	-
isotig21015	2.7	0	probable cysteinyl-trna mitochondrial precursor	gi|241856247|ref|XP_002416056.1|cysteinyl-tRNA synthetase, putative [Ixodes scapularis]	2.26739e-89	94	P:cysteinyl-tRNA aminoacylation	C:cytoplasm	F:cysteine-tRNA ligase activity; F:ATP binding	-
isotig09171	2.7	0	wash complex subunit ccdc53-like	gi|241829426|ref|XP_002414762.1|coiled-coil domain-containing protein, putative [Ixodes scapularis]	8.03849e-105	87	P:biological_process; P:proteolysis	C:WASH complex	F:molecular_function; F:aspartic-type endopeptidase activity	-
isotig19800	2.7	0	transmembrane protein 60	gi|241682009|ref|XP_002401072.1|transmembrane protein, putative [Ixodes scapularis]	1.15375e-72	100	-	C:integral to membrane	-	-
isotig21243	2.7	0	transposase, putative [Ixodes scapularis]	gi|241632300|ref|XP_002410332.1|transposase, putative [Ixodes scapularis]	3.43026e-75	95	-	C:chromosome, centromeric region	F:DNA binding	-
isotig18264	2.7	0	o-phosphoseryl-trna selenium transferase-like	gi|241630757|ref|XP_002410196.1|O-phosphoseryl-tRNA(Sec) selenium transferase, putative [Ixodes scapularis]	1.42365e-48	97	P:metabolic process	-	F:transferase activity, transferring selenium-containing groups; F:pyridoxal phosphate binding	-
isotig19791	2.7	0	tpa_inf: serine proteinase inhibitor	gi|241573427|ref|XP_002402994.1|KUN-4, putative [Ixodes scapularis]	1.11269e-50	70	-	-	F:peptidase inhibitor activity	-
isotig03345	2.6	0	microplusin pre	gi|67083561|gb|AAY66716.1|microplusin preprotein-like [Ixodes scapularis]	1.34899e-61	89	-	-	-	-
isotig21852	2.6	0	ral guanine nucleotide exchange factor with ph domain and sh3 binding motif	gi|242000856|ref|XP_002435071.1|RAL guanine nucleotide exchange factor with PH domain and SH3 binding motif (RALGPS), putative [Ixodes scapularis]	8.48029e-49	100	P:small GTPase mediated signal transduction	C:intracellular	F:guanyl-nucleotide exchange factor activity	-
isotig19739	2.6	0	general transcription factor 3c polypeptide 6	gi|241848458|ref|XP_002415641.1|general transcription factor 3C polypeptide, putative [Ixodes scapularis]	1.61321e-85	97	P:transcription from RNA polymerase III promoter	C:transcription factor TFIIIC complex	F:DNA binding; F:protein binding	-
isotig19984	2.6	0	guanine nucleotide exchange factor mss4	gi|241735339|ref|XP_002413921.1|guanine nucleotide exchange factor mss4, putative [Ixodes scapularis] >gi|215507775|gb|EEC17229.1| guanine nucleotide exchange factor mss4, putative [Ixodes scapularis]	1.54492e-93	98	P:small GTPase mediated signal transduction		F:guanyl-nucleotide exchange factor activity	-
isotig17151	2.6	0	dna primase small subunit	gi|241640412|ref|XP_002410876.1|DNA polymerase alpha subunit IV, putative [Ixodes scapularis]	2.90698e-131	98	P:interphase of mitotic cell cycle; P:telomere maintenance; P:DNA replication, synthesis of RNA primer	C:nucleoplasm	F:DNA primase activity	-
isotig18156	2.6	0	thap domain-containing	gi|241620384|ref|XP_002408661.1|THAP domain-containing protein, putative [Ixodes scapularis]	1.07082e-16	100	-	-	F:nucleic acid binding	-
isotig04973	2.5	0	glutathione peroxidase 3	gi|67083759|gb|AAY66814.1|selenium dependent salivary glutathione peroxidase [Ixodes scapularis]	7.89131e-142	97	P:hydrogen peroxide catabolic process; P:oxidation reduction; P:response to corticosterone stimulus; P:female pregnancy; P:glutathione metabolic process; P:response to lipid hydroperoxide; P:response to organic cyclic substance; P:response to molecule of fungal origin; P:response to drug; P:protein homotetramerization; P:response to selenium ion	C:extracellular space;C:soluble fraction;	F:glutathione peroxidase activity; F:transcription factor binding; F:glutathione binding;F:selenium binding;	Arachidonic acid metabolism;Glutathione metabolism
isotig09442	2.5	0	transcription factor btf3 homolog 4	gi|242002666|ref|XP_002435976.1|RNA polymerase II proteinral transcription factor BTF3, putative [Ixodes scapularis]	2.40419e-97	97	P:biological_process	C:cellular_component	F:molecular_function	-
isotig09604	2.5	0	whsc1 protein	gi|241998002|ref|XP_002433644.1|set domain protein, putative [Ixodes scapularis]	5.47102e-132	100	P:negative regulation of transcription from RNA polymerase II promoter; P:atrial septum primum morphogenesis; P:atrial septum secundum morphogenesis; P:bone development; P:cartilage development; P:embryonic skeletal system development; P:peptidyl-lysine methylation; P:membranous septum morphogenesis; P:positive regulation of transcription, DNA-dependent; P:histone H3-K36 methylation; P:histone H4…	C:nuclear membrane; C:nucleolus	F:histone methyltransferase activity (H3-K36 specific); F:retinoid X receptor binding; F:thyroid hormone receptor binding; F:transcription corepressor activity; F:zinc ion binding; F:histone methyltransferase activity (H4-K20 specific); F:ligand-dependent nuclear receptor binding; F:estrogen receptor binding; F:chromatin binding; F:androgen receptor binding	-
isotig20559	2.5	0	transposable element tc1	gi|241653588|ref|XP_002410486.1|transposable element tc1 transposase, putative [Ixodes scapularis]	6.39271e-116	99	P:transposition, DNA-mediated; P:DNA integration		F:transposase activity; F:DNA binding	-
isotig17493	2.5	0	structural maintenance of chromosomes protein 3	gi|241636357|ref|XP_002410619.1|SMC protein, putative [Ixodes scapularis]	1.12873e-79	100	P:mitotic prometaphase; P:mitotic spindle organization; P:cell division; P:mitotic metaphase/anaphase transition; P:DNA mediated transformation; P:meiosis; P:signal transduction; P:mitotic sister chromatid cohesion; P:negative regulation of DNA endoreduplication; P:DNA repair	C:chromatin; C:nucleoplasm; C:basement membrane; C:meiotic cohesin complex; C:cytoplasm; C:chromosome, centromeric region; C:lateral element; C:nuclear matrix; C:spindle pole	F:dynein binding; F:protein heterodimerization activity; F:microtubule motor activity; F:identical protein binding; F:ATP binding	-
isotig04302	2.5	0	mam-containing astacin-like metalloprotease	gi|241591904|ref|XP_002404024.1|secreted protein, putative [Ixodes scapularis]	2.17569e-72	93	-	C:membrane	-	-
isotig18028	2.5	0	glycogenin-1, putative [Ixodes scapularis]	gi|241174111|ref|XP_002410967.1|glycogenin-1, putative [Ixodes scapularis]	3.72076e-32	98	-	-	F:glycogenin glucosyltransferase activity	-
isotig19430	2.5	0	alternative splicing factor asf	gi|241159531|ref|XP_002408582.1|alternative splicing factor ASF/SF2, putative [Ixodes scapularis]	4.44565e-13	100	-	-	F:nucleic acid binding; F:nucleotide binding	-
isotig17336	2.5	0	ariadne ubiquitin-conjugating enzyme e2 binding protein	gi|241053358|ref|XP_002407580.1|E3 ubiquitin ligase, putative [Ixodes scapularis]	2.18684e-121	100	P:ubiquitin-dependent protein catabolic process	C:cytoplasm; C:ubiquitin ligase complex	F:protein binding; F:zinc ion binding; F:small conjugating protein ligase activity	-
isotig23950	2.4	0	ixodegrin-2a rgd containing protein	gi|67083633|gb|AAY66752.1|ixodegrin-2A RGD containing protein [Ixodes scapularis]	3.85136e-57	84	-	-	-	-
isotig19601	2.4	0	cg5363	gi|241837570|ref|XP_002415172.1|protein kinase, putative [Ixodes scapularis]	2.93202e-69	99	P:meiotic G2/MI transition; P:response to DNA damage stimulus; P:male meiosis I; P:regulation of protein localization; P:spermatogonial cell division; P:regulation of cell cycle; P:germarium-derived cystoblast division; P:phosphorylation of RNA polymerase II C-terminal domain; P:G1/S transition of mitotic cell cycle; P:G2/M transition of mitotic cell cycle; P:asymmetric neuroblast division	C:microtubule associated complex; C:nucleus	F:protein binding; F:cyclin-dependent protein kinase activity; F:RNA polymerase II carboxy-terminal domain kinase activity; F:ATP binding	-
isotig06946	2.4	0	adaptor-related protein complex sigma 1 subunit	gi|241730132|ref|XP_002412265.1|clathrin adaptor complex, small subunit [Ixodes scapularis]	3.02765e-96	100	P:axon guidance; P:regulation of endocytosis; P:negative regulation of epidermal growth factor receptor signaling pathway; P:nerve growth factor receptor signaling pathway; P:clathrin coat assembly; P:viral reproduction; P:neurotransmitter secretion; P:synaptic vesicle coating; P:intracellular protein transport; P:regulation of defense response to virus by virus	C:AP-2 adaptor complex; C:cytosol; C:synaptic vesicle; C:AP-1 adaptor complex	F:protein transporter activity	-
isotig04910	2.4	0	hemelipoglycoprotein	gi|241671866|ref|XP_002411435.1|hemelipoglycoprotein precursor, putative [Ixodes scapularis]	0	88	P:lipid transport	-	F:lipid transporter activity	-
isotig19000	2.4	0	gpn-loop gtpase 3-like	gi|241644576|ref|XP_002409663.1|GPN-loop GTPase, putative [Ixodes scapularis]	3.48736e-83	98	-	-	F:nucleotide binding	-
isotig19667	2.4	0	tata box binding protein	gi|241566250|ref|XP_002402125.1|TATA-box binding protein (TBP), component of TFII-D and TFIIIB, putative [Ixodes scapularis]	1.89875e-121	100	P:transcription from RNA polymerase III promoter; P:transcription initiation from RNA polymerase II promoter; P:acrosome assembly; P:viral reproduction; P:regulation of transcription, DNA-dependent; P:spermatid nucleus differentiation; P:mRNA catabolic process; P:dTTP biosynthetic process; P:embryonic development; P:cell death; P:oxidation reduction; P:RNA elongation from RNA polymerase II promot…	C:female pronucleus; C:male pronucleus; C:cytoplasm; C:transcription factor TFIIA complex; C:transcription factor TFIID complex	F:general RNA polymerase II transcription factor activity; F:DNA regulatory region binding; F:RNA polymerase II transcription factor activity; F:transcription repressor binding; F:2-alkenal reductase activity; F:transcription factor activity	-
isotig19644	2.4	0	tetratricopeptide repeat protein 4	gi|241260922|ref|XP_002405029.1|hsp90 co-chaperone cns1, putative [Ixodes scapularis]	5.05307e-96	86	-	-	F:binding	-
isotig08436	2.4	0	ribosomal protein s15	gi|241029422|ref|XP_002406430.1|40S ribosomal protein S15, putative [Ixodes scapularis]	5.08875e-71	100	P:translation	C:small ribosomal subunit	F:structural constituent of ribosome; F:RNA binding	-
isotig05497	2.4	0	exocyst complex component 7	gi|241022791|ref|XP_002406018.1|exocyst complex protein 70, putative [Ixodes scapularis]	6.39365e-120	100	P:exocytosis	C:exocyst	-	-
isotig08952	2.4	0	gamma-secretase subunit aph-1	gi|240995046|ref|XP_002404570.1|anterior pharynx defective, putative [Ixodes scapularis]	5.63124e-153	98	P:positive regulation of catalytic activity; P:protein processing	C:integral to membrane	-	-
isotig21971	2.3	0	carboxymethyl transferase, putative [Ixodes scapularis]	gi|242002122|ref|XP_002435704.1|carboxymethyl transferase, putative [Ixodes scapularis]	3.31421e-69	94	P:methylation	-	F:methyltransferase activity	-
isotig09258	2.3	0	transmembrane protein 192	gi|241842794|ref|XP_002415429.1|transmembrane protein, putative [Ixodes scapularis]	0	98	-	C:integral to membrane	-	-
isotig20312	2.3	0	cg9383-pa	gi|241835601|ref|XP_002415044.1|anti-silencing protein, putative [Ixodes scapularis]	7.38752e-75	98	P:regulation of nuclear mRNA splicing, via spliceosome; P:muscle organ development; P:nucleosome assembly; P:dendrite morphogenesis	C:RCAF complex; C:chromatin assembly complex	F:protein binding	-
isotig17565	2.3	0	adenomatous polyposis coli	gi|241155719|ref|XP_002407623.1|adenomatous polyposis coli protein, putative [Ixodes scapularis]	1.58757e-85	91	P:Wnt receptor signaling pathway	-	-	-
isotig18218	2.3	0	torsin, putative [Ixodes scapularis]	gi|241148997|ref|XP_002405990.1|torsin, putative [Ixodes scapularis]	1.69928e-15	97	P:chaperone mediated protein folding requiring cofactor		F:ATP binding	-
isotig06213	2.3	0	mitochondrial precursor	gi|241092083|ref|XP_002409352.1|aminomethyl transferase, putative [Ixodes scapularis]	1.04621e-36	89	P:glycine catabolic process	C:mitochondrial inner membrane	F:aminomethyltransferase activity; F:transaminase activity; F:lipoic acid binding	Glycine, serine and threonine metabolism;Nitrogen metabolism;One carbon pool by folate
isotig07072	2.2	0	mitochondrial ribosomal protein l11	gi|241998902|ref|XP_002434094.1|ribosomal protein L11, putative [Ixodes scapularis]	1.50107e-125	100	P:translation	C:mitochondrial large ribosomal subunit	F:structural constituent of ribosome	-
isotig09625	2.2	0	ubiquitin-conjugating enzyme e2 i	gi|241834470|ref|XP_002414996.1|ubiquitin protein ligase, putative [Ixodes scapularis]	3.20772e-121	100	P:negative regulation of hemocyte proliferation; P:negative regulation of lamellocyte differentiation; P:mitotic cell cycle G2/M transition DNA damage checkpoint; P:humoral immune response; P:zygotic specification of dorsal/ventral axis; P:negative regulation of Toll signaling pathway; P:cellular response to transforming growth factor beta stimulus; P:female meiosis chromosome segregation; P:dors…	C:outer kinetochore of condensed chromosome; C:condensed nuclear chromosome, centromeric region	F:SUMO ligase activity; F:heat shock protein binding; F:ATP binding	-
isotig08897	2.2	0	rab gdp gtp exchange	gi|241830747|ref|XP_002414825.1|RAB GDP/GTP exchange factor, putative [Ixodes scapularis]	1.1161e-30	100	P:signal transduction	-	F:binding	-
isotig17264	2.2	0	popeye domain-containing	gi|241826633|ref|XP_002414704.1|Popeye domain-containing protein, putative [Ixodes scapularis]	9.81071e-141	100	-	C:membrane	-	-
isotig20094	2.2	0	coproporphyrinogen-iii oxidase-like	gi|241757031|ref|XP_002406476.1|coproporphyrinogen III oxidase, putative [Ixodes scapularis]	2.41454e-128	97	P:porphyrin biosynthetic process; P:oxidation reduction		F:coproporphyrinogen oxidase activity	Porphyrin and chlorophyll metabolism
isotig09143	2.2	0	5 -nucleotidase domain-containing protein 3-like	gi|241701547|ref|XP_002402864.1|IMP-GMP specific 5'-nucleotidase, putative [Ixodes scapularis]	1.65741e-110	100	-	-	F:5'-nucleotidase activity	Pyrimidine metabolism;Purine metabolism;Nicotinate and nicotinamide metabolism
isotig08703	2.2	0	cop-coated vesicle membrane protein p24	gi|241680652|ref|XP_002411573.1|cargo transport protein EMP24, putative [Ixodes scapularis]	3.77875e-158	99	P:transport	C:integral to membrane	-	-
isotig06961	2.2	0	udp-glucose 4-epimerase	gi|241678691|ref|XP_002412618.1|UDP-glucose 4-epimerase/UDP-sulfoquinovose synthase, putative [Ixodes scapularis]	0	91	P:galactose catabolic process	C:cytosol	F:UDP-glucose 4-epimerase activity; F:coenzyme binding; F:protein homodimerization activity	Galactose metabolism;Amino sugar and nucleotide sugar metabolism
isotig22486	2.2	0	rcc1 and btb domain-containing protein 1	gi|241651044|ref|XP_002411264.1|RCC1 and BTB domain-containing protein, putative [Ixodes scapularis]	3.75754e-58	100	P:transcription, DNA-dependent	C:cytoplasm	-	-
isotig17650	2.2	0	glucose-6-phosphate 1-dehydrogenase	gi|241647367|ref|XP_002411129.1|glucose 6-phosphate dehydrogenase, putative [Ixodes scapularis]	1.79268e-159	95	P:negative regulation of protein amino acid glutathionylation; P:erythrocyte maturation; P:glucose 6-phosphate metabolic process; P:ribose phosphate biosynthetic process; P:cytokine production; P:pentose-phosphate shunt, oxidative branch; P:cholesterol biosynthetic process; P:glutathione metabolic process; P:cellular response to oxidative stress	C:intracellular membrane-bounded organelle; C:cytosol; C:centrosome; C:internal side of plasma	F:NADP or NADPH binding; F:glucose-6-phosphate dehydrogenase activity; F:glucose binding; F:protein homodimerization activity	Pentose phosphate pathway;Glutathione metabolism
isotig18106	2.2	0	histone -like	gi|241251590|ref|XP_002403498.1|histone 2A [Ixodes scapularis]	2.21868e-43	100	P:DNA recombination; P:meiosis; P:DNA repair; P:nucleosome assembly	C:nucleosome; C:nucleus	F:DNA binding	-
isotig17790	2.2	0	mediator of rna polymerase ii transcription subunit 18-like	gi|241172449|ref|XP_002410755.1|mediator of RNA polymerase II transcription subunit, putative [Ixodes scapularis]	7.10312e-146	96	P:regulation of transcription from RNA polymerase II promoter	C:mediator complex	F:identical protein binding	-
isotig10070	2.2	0	mitochondrial oxodicarboxylate carrier	gi|241169174|ref|XP_002410349.1|oxodicarboxylate carrier protein, putative [Ixodes scapularis]	4.71471e-91	100	P:alpha-ketoglutarate transport	C:mitochondrial inner membrane; C:integral to membrane	F:alpha-ketoglutarate transmembrane transporter activity	-
isotig18503	2.2	0	adp ribosylation factor	gi|241117264|ref|XP_002401863.1|ADP ribosylation factor 79F, putative [Ixodes scapularis]	6.839e-36	100	-	-	F:GTP binding	-
isotig17447	2.2	0	replication factor c large	gi|241111852|ref|XP_002399407.1|replication factor C large subunit, putative [Ixodes scapularis]	2.09934e-25	96	P:DNA replication	C:DNA replication factor C complex	F:DNA ligase (NAD+) activity; F:DNA clamp loader activity; F:ATP binding	-
isotig18521	2.2	0	gpi-anchor transamidase	gi|241087424|ref|XP_002409191.1|tick legumain, putative [Ixodes scapularis]	2.53668e-121	100	P:proteolysis	-	F:nucleic acid binding; F:zinc ion binding; F:cysteine-type endopeptidase activity	-
isotig20631	2.2	0	calcium-dependent cysteine	gi|241061231|ref|XP_002408101.1|calcium-dependent cysteine protease, putative [Ixodes scapularis]	6.55847e-33	98	P:oxidation reduction	-	F:peptidase activity; F:oxidoreductase activity	-
isotig19539	2.2	0	serine threonine specific	gi|240995613|ref|XP_002404631.1|serine/threonine specific phosphatase, putative [Ixodes scapularis]	1.28869e-46	98	-	-	-	-
isotig08853	2.2	0	poly atp nad	gi|240977023|ref|XP_002402575.1|poly(p)/ATP NAD kinase, putative [Ixodes scapularis]	0	91	P:phosphorylation	-	F:NAD+ kinase activity; F:NADH kinase activity	Nicotinate and nicotinamide metabolism
isotig05473	2.1	0	williams-beuren syndrome critical region	gi|242002804|ref|XP_002436045.1|williams-beuren syndrome critical region protein, putative [Ixodes scapularis]	5.18069e-20	80	-	-	-	-
isotig09078	2.1	0	mediator of rna polymerase ii transcription subunit 27	gi|241999332|ref|XP_002434309.1|cofactor required for Sp1 transcriptional activation, putative [Ixodes scapularis] >gi|215496068|gb|EEC05709.1| cofactor required for Sp1 transcriptional activation, putative [Ixodes scapularis]	0	100	P:retinal cone cell development; P:transcription, DNA-dependent	C:nucleus	-	-
isotig17323	2.1	0	activator of basal transcription 1-like	gi|241835279|ref|XP_002415030.1|activator of basal transcription, putative [Ixodes scapularis]	3.1872e-102	99	-	-	F:nucleic acid binding; F:nucleotide binding	-
isotig19281	2.1	0	cdc5 cell division cycle 5-like ( pombe)	gi|241794224|ref|XP_002414495.1|Myb transforming protein, putative [Ixodes scapularis]	3.35337e-93	98	P:G2/M transition of mitotic cell cycle; P:regulation of transcription, DNA-dependent; P:cell division; P:nuclear mRNA splicing, via spliceosome	C:nucleolus; C:nuclear speck;C:catalytic step 2 spliceosome; C:cytoplasm	F:RNA binding; F:DNA binding; F:protein domain specific binding	-
isotig08725	2.1	0	dolichyl-diphosphooligosaccharide--protein glycosyltransferase subunit stt3b-like	gi|241732384|ref|XP_002413853.1|oligosaccharyl transferase, putative [Ixodes scapularis]	0	94	P:protein amino acid N-linked glycosylation via asparagine	C:ribosome; C:oligosaccharyltransferase complex	F:dolichyl-diphosphooligosaccharide-protein glycotransferase activity	Various types of N-glycan biosynthesis;N-Glycan biosynthesis
isotig21013	2.1	0	small nuclear ribonucleoprotein sm d2	gi|241690286|ref|XP_002411748.1|small nuclear ribonucleoprotein sm D2, putative [Ixodes scapularis]	3.9546e-79	100	P:ncRNA metabolic process; P:spliceosomal snRNP assembly; P:spliceosome assembly	C:nucleoplasm; C:small nuclear ribonucleoprotein complex; C:U12-type spliceosomal complex; C:cytosol; C:catalytic step 2 spliceosome	F:nucleic acid binding; F:protein binding	-
isotig11163	2.1	0	ribosomal protein	gi|241620364|ref|XP_002408652.1|ribosomal protein L55, putative [Ixodes scapularis]	2.73107e-76	96	P:translation	C:nucleolus; C:mitochondrial large ribosomal subunit	F:mRNA binding; F:transcription factor activity; F:structural constituent of ribosome	-
isotig08101	2.1	0	solute carrier family 25 member 46	gi|241616524|ref|XP_002407975.1|solute carrier, putative [Ixodes scapularis]	2.96388e-73	100	P:transport	C:integral to membrane; C:mitochondrion		-
isotig19886	2.1	0	enhancer of rudimentary homolog	gi|241568953|ref|XP_002402608.1|enhancer of rudimentary, putative [Ixodes scapularis]	9.59905e-70	100	P:cell cycle	-	-	-
isotig06609	2.1	0	glass protein, putative [Ixodes scapularis]	gi|241567446|ref|XP_002402297.1|glass protein, putative [Ixodes scapularis]	8.4927e-32	86	-	C:intracellular	F:zinc ion binding; F:nucleic acid binding	-
isotig20461	2.1	0	mcm2 protein	gi|241153701|ref|XP_002407137.1|MCM2 protein, putative [Ixodes scapularis]	4.37199e-99	100	P:cell cycle checkpoint; P:response to DNA damage stimulus; P:DNA unwinding involved in replication; P:cell proliferation; P:regulation of DNA replication initiation; P:retina development in camera-type eye; P:S phase of mitotic cell cycle; P:regulation of phosphorylation; P:G1/S transition of mitotic cell cycle; P:M/G1 transition of mitotic cell cycle; P:ATP catabolic process; P:nucleosome assem…	C:chromatin; C:MCM complex; C:nuclear origin of replication recognition complex	F:histone binding; F:single-stranded DNA binding; F:metal ion binding; F:DNA replication origin binding; F:ATP-dependent DNA helicase activity; F:chromatin binding; F:ATP binding	-
isotig09237	2.1	0	aspartyl asparaginyl beta-hydroxylase	gi|241115635|ref|XP_002401014.1|aspartate beta-hydroxylase domain-containing protein, putative [Ixodes scapularis]	1.26518e-145	98	P:oxidation reduction; P:face morphogenesis; P:peptidyl-aspartic acid hydroxylation; P:negative regulation of cell proliferation; P:limb morphogenesis; P:palate development; P:muscle contraction; P:cytosolic calcium ion homeostasis; P:pattern specification process	C:integral to endoplasmic reticulum membrane	F:peptide-aspartate beta-dioxygenase activity; F:structural constituent of muscle; F:calcium ion binding; F:electron carrier activity	-
isotig19055	2.1	0	paxip1-associated protein 1-like	gi|241114909|ref|XP_002400497.1|PAXIP1-associated protein, putative [Ixodes scapularis]	2.69145e-92	98	P:biological_process	C:histone methyltransferase complex; C:nucleus	F:molecular_function	-
isotig19703	2.1	0	mucolipin 3	gi|241028759|ref|XP_002406355.1|mucolipin, putative [Ixodes scapularis]	3.65557e-101	99	-	C:membrane	-	-
isotig08701	2.1	0	guanine nucleotide exchange factor	gi|240973852|ref|XP_002401602.1|guanine nucleotide exchange factor, putative [Ixodes scapularis]	3.97396e-112	98	P:regulation of Rho protein signal transduction	C:intracellular	F:transferase activity; F:Rho guanyl-nucleotide exchange factor activity	-
isotig19612	2	0	rna polymerase ii protein ral transcription factor	gi|242002664|ref|XP_002435975.1|RNA polymerase II protein ral transcription factor BTF3, putative [Ixodes scapularis]	8.5916e-60	90	-	-	F:binding	-
isotig17942	2	0	rna helicase	gi|241998568|ref|XP_002433927.1|RNA helicase, putative [Ixodes scapularis]	1.85003e-25	59	-	-	F:binding; F:helicase activity	-
isotig07673	2	0	wd repeat-containing protein 36	gi|241997952|ref|XP_002433619.1|WD-repeat protein, putative [Ixodes scapularis]	1.46827e-74	81	P:rRNA processing; P:histone acetylation	C:small-subunit processome	F:histone acetyltransferase activity	-
isotig19443	2	0	acyl-CoA synthetase, putative [Ixodes scapularis]	gi|241855551|ref|XP_002416034.1|acyl-CoA synthetase, putative [Ixodes scapularis]	3.87286e-46	77	-	-	F:ligase activity	-
isotig09293	2	0	rab proteins geranylgeranyltransferase component a 2	gi|241837231|ref|XP_002415153.1|Rab proteins geranylgeranyltransferase component A, putative [Ixodes scapularis]	0	96	P:regulation of GTPase activity; P:iridophore differentiation; P:detection of mechanical stimulus involved in sensory perception of sound; P:swim bladder inflation; P:intracellular protein transport; P:retina morphogenesis in camera-type eye; P:auditory receptor cell differentiation	C:Rab-protein geranylgeranyltransferase complex;	F:Rab geranylgeranyltransferase activity	-
isotig21257	2	0	protein kinase, putative [Ixodes scapularis]	gi|241813037|ref|XP_002416478.1|protein kinase, putative [Ixodes scapularis]	1.53452e-26	96	P:protein amino acid phosphorylation		F:ATP binding;F:myosin light chain kinase activity	-
isotig08940	2	0	wd repeat-containing protein 55-like	gi|241788746|ref|XP_002414463.1|WD-repeat protein, putative [Ixodes scapularis]	1.5628e-179	99	P:eye development; P:thymus development; P:liver development; P:rRNA processing; P:spleen development; P:head development; P:swim bladder development; P:pharynx development	C:nucleolus	F:myosin heavy chain kinase activity	-
isotig08917	2	0	comm domain-containing	gi|241672128|ref|XP_002411451.1|COMM domain-containing protein, putative [Ixodes scapularis]	1.55909e-72	97	-	-	-	-
isotig06813	2	0	niemann-pick c1 protein precursor	gi|241647497|ref|XP_002411148.1|Niemann-Pick type C1 domain-containing protein, putative [Ixodes scapularis]	1.09117e-147	94	P:cholesterol efflux; P:cellular response to low-density lipoprotein stimulus; P:adult walking behavior; P:bile acid metabolic process; P:lysosomal transport; P:endocytosis; P:response to drug; P:response to cadmium ion; P:negative regulation of macroautophagy; P:cellular response to steroid hormone stimulus; P:cholesterol homeostasis	C:membrane raft; C:vesicle; C:membrane fraction; C:lysosome; C:nuclear envelope; C:organelle membrane;C:endosome; C:perinuclear region of cytoplasm; C:endoplasmic reticulum; C:integral to plasma membrane; C:Golgi apparatus	F:hedgehog receptor activity; F:sterol transporter activity; F:protein binding; F:calcium ion binding	-
isotig08951	2	0	gamma-secretase subunit aph-1	gi|240995046|ref|XP_002404570.1|anterior pharynx defective, putative [Ixodes scapularis]	2.66489e-152	98	P:positive regulation of catalytic activity; P:protein processing	C:integral to membrane	-	-
isotig17479	2	0	1-phosphatidylinositol-3-phosphate 5-kinase	gi|240959490|ref|XP_002400440.1|FYVE finger-containing phosphoinositide kinase, fyv1, putative [Ixodes scapularis]	1.11948e-86	100	P:retrograde transport, endosome to Golgi; P:cellular protein metabolic process; P:protein localization in nucleus; P:phosphoinositide phosphorylation; P:receptor-mediated endocytosis	C :early endosome membrane; C:membrane raft	F:zinc ion binding; F:1-phosphatidylinositol-3-phosphate 5-kinase activity; F:1-phosphatidylinositol-4-phosphate 5-kinase activity; F:ATP binding; F:protein binding	Inositol phosphate metabolism;Phosphatidylinositol signaling system;Inositol phosphate metabolism
Daphnia pulex Hypothetical proteins-unknown function
isotig18402	4	0	acidic mammalian chitinase	gi|321468446|gb|EFX79431.1|hypothetical protein DAPPUDRAFT_52405 [Daphnia pulex]	6.50148e-56	64	P:polysaccharide metabolic process		F:hydrolase activity, acting on glycosyl bonds	-
isotig22010	3	0	vacuolar atp synthase subunit e 1	gi|321468863|gb|EFX79846.1|hypothetical protein DAPPUDRAFT_231001 [Daphnia pulex]	1.58103e-27	76	P:ATP hydrolysis coupled proton transport	C:proton-transporting V-type ATPase, V0 domain	F:hydrogen ion transmembrane transporter activity	-
isotig18023	2.5	0	integrator complex subunit 5-like	gi|321460862|gb|EFX71900.1|hypothetical protein DAPPUDRAFT_216438 [Daphnia pulex]	1.73569e-32	67	-	-	F:binding	-
isotig20518	2.1	0	u3 small nucleolar homolog a	gi|321468095|gb|EFX79082.1|hypothetical protein DAPPUDRAFT_304998 [Daphnia pulex]	4.74083e-53	71	P:ribosome biogenesis	C:ribonucleoprotein complex	-	-
Other species proteins
isotig06726	5.8	0	vitellogenin receptor	gi|110190113|gb|AAZ31260.3|vitellogenin receptor [Dermacentor variabilis]	0	76	-	C:integral to membrane	F:hydrolase activity; F:calcium ion binding; F:transmembrane receptor protein tyrosine kinase activity	-
isotig19415	5.8	0	spaetzle 4 precursor	gi|236459410|ref|NP_001153592.1|spaetzle 4 precursor [Acyrthosiphon pisum]	3.4191e-60	61	-	-	-	-
isotig19136	5.7	0	thymidine cytosolic	gi|225713226|gb|ACO12459.1|Thymidine kinase [Lepeophtheirus salmonis]	1.94626e-58	74	P:gut development; P:response to protein stimulus; P:response to cortisol stimulus;P:liver development; P:response to nutrient levels; P:response to toxin; P:skeletal muscle cell proliferation; P:response to copper ion; P:thymidine metabolic process; P:phosphorylation; P:protein homotetramerization; P:fetal process involved in parturition	C:soluble fraction	F:zinc ion binding; F:thymidine kinase activity; F:nucleotide binding	Pyrimidine metabolism;Drug metabolism - other enzymes
isotig21929	5.6	0	citron rho-interacting kinase isoform 1	gi|115629403|ref|XP_001199576.1|PREDICTED: similar to rho/rac-interacting citron kinase, partial [Strongylocentrotus purpuratus]	1.29307e-33	66	P:spermatogenesis; P:phosphorylation; P:mitotic metaphase/anaphase transition; P:negative regulation of dendrite morphogenesis; P:mitotic sister chromatid segregation; P:cytokinesis	C:vacuole; C:actin cytoskeleton; C:ruffle	F:protein binding; F:protein serine/threonine kinase activity	-
isotig02090	3.6	0	histone	gi|4504279|ref|NP_002098.1|histone H3.3 [Homo sapiens]			P:positive regulation of growth rate; P:determination of adult lifespan; P:response to hormone stimulus; P:regulation of cell shape; P:brain development;P:body morphogenesis; P:cell adhesion; P:nematode larval development; P:nucleosome assembly; P:embryonic development ending in birth or egg hatching; P:male meiosis; P:blood coagulation; P:response to DNA damage stimulus	C:nucleosome; C:polytene chromosome; C:Barr body; C:nucleoplasm	F:DNA binding	-
isotig22569	3.5	0	alpha-taxilin	gi|327288114|ref|XP_003228773.1|PREDICTED: alpha-taxilin-like [Anolis carolinensis]	2.41862e-18	74	P:cell proliferation	C:extracellular region; C:cytoplasm	F:cytokine activity; F:high molecular weight B cell growth factor receptor binding	-
isotig11609	3.3	0	origin recognition complex subunit 5	gi|348529214|ref|XP_003452109.1|PREDICTED: origin recognition complex subunit 5-like [Oreochromis niloticus]	8.27839e-51	83	P:S phase of mitotic cell cycle; P:cell cycle checkpoint; P:M/G1 transition of mitotic cell cycle; P:DNA replication initiation; P:G1/S transition of mitotic cell cycle	C:nuclear origin of replication recognition complex; C:nucleoplasm; C:cytoplasm	F:identical protein binding; F:ATP binding; F:DNA replication origin binding	-
isotig17293	3.3	0	cell adhesion molecule	gi|242012924|ref|XP_002427175.1|conserved hypothetical protein [Pediculus humanus corporis]	4.36958e-33	53	-	-	-	-
isotig22042	3.2	0	secreted cystatin	gi|307776490|pdb|3LH4|AChain A, Crystal Structure Of Sialostatin L2	1.71443e-66	95	P:negative regulation of peptidase activity		F:cysteine-type endopeptidase inhibitor activity	-
isotig20215	2.7	0	wd40 repeat domain 85	gi|320164635|gb|EFW41534.1|Wdr85 protein [Capsaspora owczarzaki ATCC 30864]	7.77272e-59	66	P:peptidyl-diphthamide biosynthetic process from peptidyl-histidine; P:biological_process	C:cellular_component; C:CUL4 RING ubiquitin ligase complex	F:molecular_function; F:nucleotide binding	-
isotig08675	2.7	0	vasa protein	gi|74835178|dbj|BAE44472.1|Vasa [Botryllus primigenus]	0	71	-	-	F:metal ion binding; F:helicase activity; F:nucleotide binding	-
isotig20108	2.7	0	squamous cell carcinoma antigen recognized by t-cells 3	gi|242003014|ref|XP_002422579.1|squamous cell carcinoma antigen, putative [Pediculus humanus corporis]	3.3272e-37	66	-	C:intracellular	F:nucleic acid binding;F:protein binding	-
isotig17722	2.7	0	sac3 domain-containing protein 1-like	gi|89130677|gb|AAI14271.1|Wu:fd60e07 protein [Danio rerio]	6.66137e-22	53	P:microtubule cytoskeleton organization; P:M phase	C:microtubule organizing center	-	-
isotig08934	2.7	0	histamine release factor	gi|75029775|sp|Q4PLZ3.1|TCTP_IXOSCRecName: Full=Translationally-controlled tumor protein homolog; Short=TCTP	1.35914e-105	100	-	C:cytoplasm	-	-
isotig20140	2.7	0	dna replication complex gins protein psf1	gi|260836387|ref|XP_002613187.1|hypothetical protein BRAFLDRAFT_120278 [Branchiostoma floridae]	9.38689e-54	72	P:S phase of mitotic cell cycle; P:inner cell mass cell proliferation; P:DNA strand elongation involved in DNA replication	C:cytoplasm; C:nucleoplasm	F:protein binding	-
isotig21291	2.6	0	dna ligase 1-like	gi|340711651|ref|XP_003394386.1|PREDICTED: DNA ligase 1-like [Bombus terrestris]	4.51932e-65	90	P:DNA replication; P:DNA ligation involved in DNA repair;P:DNA recombination		F:DNA binding; F:ATP binding; F:DNA ligase (ATP) activity	-
isotig08676	2.5	0	vasa protein	gi|74835178|dbj|BAE44472.1|Vasa [Botryllus primigenus]	0	71	-	-	F:metal ion binding; F:helicase activity; F:nucleotide binding	-
isotig18050	2.5	0	neurofibromin 2	gi|322789422|gb|EFZ14726.1|hypothetical protein SINV_05434 [Solenopsis invicta]	3.35311e-47	71	P:anatomical structure morphogenesis; P:tissue development; P:negative regulation of tyrosine phosphorylation of STAT protein; P:cell proliferation; P:organ development; P:actin cytoskeleton organization; P:cell differentiation	C:cell leading edge; C:membrane part; C:cell projection; C:intracellular non-membrane-bounded organelle; C:plasma membrane; C:cytoplasmic part; C:nucleus	F:binding	-
isotig19778	2.5	0	heat shock 70 kda protein 14	gi|148886670|ref|NP_001092168.1|heat shock 70 kDa protein 14-A [Xenopus laevis]	1.24099e-13	57	-	C:ribosome; C:cytosol	F:protein binding	-
isotig04833	2.5	0	bumetanide-sensitive sodium- -chloride cotransporter	gi|6179898|gb|AAF05702.1|AF190129_1Na+/K+/2Cl- cotransporter [Callinectes sapidus]	4.57533e-72	84	P:amino acid transmembrane transport; P:sodium ion transport; P:chloride transport	C:integral to membrane	F:sodium:chloride symporter activity; F:amino acid transmembrane transporter activity	-
isotig20725	2.3	0	rna terminal phosphate cyclase domain 1	gi|115654077|ref|XP_001202245.1|PREDICTED: similar to RTC domain containing 1, partial [Strongylocentrotus purpuratus]	4.51638e-61	70	-	C:cytoplasm; C:intracellular membrane-bounded organelle	F:ligase activity	-
isotig20512	2.3	0	anticomplement protein -b4 precursor	gi|164414642|emb|CAL51265.1|anticomplement protein IxAC-B4 precursor [Ixodes ricinus]	2.67205e-80	80	-	-	-	-
isotig17847	2.2	0	serine threonine protein kinase akt	gi|333805453|dbj|BAK26531.1|serine/threonine protein kinase Akt [Haemaphysalis longicornis]	2.89621e-135	93	P:positive regulation of cell growth; P:regulation of cell shape; P:insulin receptor signaling pathway; P:chitin-based embryonic cuticle biosynthetic process; P:open tracheal system development; P:positive regulation of multicellular organism growth; P:anti-apoptosis; P:lipid storage; P:positive regulation of organ growth; P:protein amino acid phosphorylation; P:regulation of protein import into …	C:cytoplasm; C:cell surface; C:plasma membrane; C:activity	F:phosphoinositide binding; F:ATP binding; F:protein kinase	Phosphatidylinositol signaling system
isotig08833	2.2	0	mitogen-activated protein kinase 1	gi|254749406|dbj|BAH86598.1|mitogen-activated protein kinase [Marsupenaeus japonicus]	3.16219e-26	89	P:cytosine metabolic process; P:MyD88-independent toll-like receptor signaling pathway; P:toll-like receptor 3 signaling pathway; P:positive regulation of cell proliferation; P:axon guidance; P:positive regulation of translation; P:toll-like receptor 4 signaling pathway; P:lipopolysaccharide-mediated signaling pathway; P:positive regulation of histone phosphorylation; P:Toll signaling pathway; P:…	C:axon part; C:soluble fraction; C:protein complex; C:insoluble fraction; C:cytosol;C:nucleoplasm; C:dendrite cytoplasm; C:perikaryon; C:mitochondrion	F:MAP kinase activity; F:RNA polymerase II carboxy-terminal domain kinase activity; F:transcription factor binding; F:phosphotyrosine binding; F:ATP binding; F:mitogen-activated protein kinase kinase kinase binding; F:phosphatase binding; F:DNA binding	mTOR signaling pathway
isotig18094	2.2	0	histone h2a	gi|194926827|ref|XP_001983087.1|GG16349 [Drosophila erecta] ]	2.56015e-44	100	P:nucleosome assembly	C:nucleosome; C:nucleus	F:DNA binding	-
isotig18370	2.2	0	cullin-3 isoform 2	gi|12834824|dbj|BAB23057.1|unnamed protein product [Mus musculus]	5.56291e-30	98	P:cyclin catabolic process; P:gastrulation; P:Wnt receptor signaling pathway; P:induction of apoptosis by intracellular signals; P:negative regulation of Rho protein signal transduction; P:cell cycle arrest; P:positive regulation of cell proliferation; P:protein ubiquitination; P:trophectodermal cellular morphogenesis; P:cellular response to protein stimulus; P:G1/S transition of mitotic cell cyc…	C:Golgi apparatus; C:polar microtubule; C:nucleus; C:Cul3-RING ubiquitin ligase complex	F:ubiquitin-protein ligase activity; F:ubiquitin protein ligase binding; F:cyclin binding	-
isotig05556	2.2	0	copper transport protein atox1	gi|51011496|gb|AAT92157.1|copper transport protein [Ixodes pacificus]	3.37742e-42	98	P:metal ion transport	-	F:metal ion binding	-
isotig22765	2.1	0	upf0614 protein c14orf102-like	gi|52545726|emb|CAH56334.1|hypothetical protein [Homo sapiens]	2.54624e-27	76	-	-	F:protein binding	-
isotig10137	2.1	0	serine threonine-protein phosphatase 4 regulatory subunit 4	gi|340711398|ref|XP_003394263.1|PREDICTED: serine/threonine-protein phosphatase 4 regulatory subunit 4-like [Bombus terrestris]	4.82894e-18	59	-	C:protein serine/threonine phosphatase complex; C:cytoplasm	F:protein binding;	-
isotig18032	2.1	0	secreted salivary gland	gi|325302668|tpg|DAA34176.1|TPA_inf: hypothetical secreted protein 1669 [Amblyomma variegatum]	3.81153e-67	71		-	F:sulfotransferase activity; F:alcohol sulfotransferase activity; F:transferase activity	-
isotig09459	2.1	0	groucho tle n-terminal q-rich domain-containing protein	gi|307512|gb|AAA61193.1|transducin-like enhancer protein [Homo sapiens]	4.27331e-72	94	P:negative regulation of transcription from RNA polymerase II promoter; P:regulation of synapse structure and activity; P:pronuclear migration; P:negative regulation of Wnt receptor signaling pathway through beta-catenin; P:locomotion; P:embryonic development ending in birth or egg hatching; P:morphogenesis of an epithelium; P:nematode larval development; P:organ morphogenesis; P:regulation of ne…	C:transcription factor complex; C:transcriptional repressor complex	F:chromatin binding; F:transcription factor binding; F:myosin heavy chain kinase activity; F:transcription corepressor activity; F:RNA polymerase II transcription factor activity, enhancer binding	-
isotig10111	2	0	upf0712 protein c7orf64 homolog	gi|71896707|ref|NP_001026145.1|UPF0712 protein C7orf64 homolog [Gallus gallus]	4.86932e-49	76	P:biological_process	C:cellular_component	F:nucleotide binding; F:molecular_function	-
Unknown gnenes
isotig20390	1885.3	0	---NA---				-
isotig18728	455.8	0	---NA---				-
isotig18603	442.5	0	---NA---				-
isotig20624	174.1	0	---NA---				-
isotig23351	155	0	---NA---				-
isotig22946	141.9	0	---NA---				-
isotig19568	124.4	0	---NA---				-
isotig22727	97	0	---NA---				-
isotig20578	93.9	0	---NA---				-
isotig21262	87.9	0	---NA---				-
isotig21858	68.7	0	---NA---				-
isotig04508	67.1	0	---NA---				-
isotig23169	49.2	0	---NA---				-
isotig07184	41.1	0	---NA---				-
isotig20343	36.8	0	---NA---				-
isotig21215	26.6	0	---NA---				-
isotig20516	23.4	0	---NA---				-
isotig24255	22.1	0	---NA---				-
isotig20899	20.5	0	---NA---				-
isotig08237	19.9	0	---NA---				-
isotig23668	19.5	0	---NA---				-
isotig10013	17	0	---NA---				-
isotig09774	15.2	0	---NA---				-
isotig22669	15.2	0	---NA---				-
isotig09773	13.2	0	---NA---				-
isotig09605	13.1	0	---NA---				-
isotig24277	10.5	0	---NA---				-
isotig07599	10.4	0	---NA---				-
isotig21405	10.2	0	---NA---				-
isotig19331	9.3	0	---NA---				-
isotig20756	9.2	0	---NA---				-
isotig09105	8.9	0	---NA---				-
isotig24386	8.5	0	---NA---				-
isotig11262	8.4	0	---NA---				-
isotig19030	7.9	0	---NA---				-
isotig21138	7.5	0	---NA---				-
isotig21635	7.4	0	---NA---				-
isotig24172	7.3	0	---NA---				-
isotig23449	6.9	0	---NA---				-
isotig10979	6.7	0	---NA---				-
isotig17984	6.7	0	---NA---				-
isotig18286	6.7	0	---NA---				-
isotig20748	6.6	0	---NA---				-
isotig10263	6.5	0	---NA---				-
isotig11124	6.5	0	---NA---				-
isotig22827	6.5	0	---NA---				-
isotig19816	6.4	0	---NA---				-
isotig22931	6.4	0	---NA---				-
isotig23355	6.3	0	---NA---				-
isotig24271	6.2	0	---NA---				-
isotig19652	6.2	0	---NA---				-
isotig09561	6.1	0	---NA---				-
isotig10968	6	0	---NA---				-
isotig20828	5.7	0	---NA---				-
isotig23935	5.6	0	---NA---				-
isotig03595	5.6	0	---NA---				-
isotig17490	5.6	0	---NA---				-
isotig24014	5.4	0	---NA---				-
isotig21668	5.4	0	---NA---				-
isotig18884	5.4	0	---NA---				-
isotig18811	5.3	0	---NA---				-
isotig23217	5.3	0	---NA---				-
isotig18214	5.2	0	---NA---				-
isotig19028	5.1	0	---NA---				-
isotig23349	5.1	0	---NA---				-
isotig22165	5	0	---NA---				-
isotig23736	5	0	---NA---				-
isotig20247	5	0	---NA---				-
isotig10391	4.9	0	---NA---				-
isotig11259	4.9	0	---NA---				-
isotig22621	4.9	0	---NA---				-
isotig18895	4.8	0	---NA---				-
isotig19217	4.7	0	---NA---				-
isotig17353	4.6	0	---NA---				-
isotig17687	4.6	0	---NA---				-
isotig22873	4.6	0	---NA---				-
isotig19883	4.6	0	---NA---				-
isotig20153	4.5	0	---NA---				-
isotig20228	4.4	0	---NA---				-
isotig19024	4.3	0	---NA---				-
isotig18060	4.3	0	---NA---				-
isotig22979	4.3	0	---NA---				-
isotig19464	4.3	0	---NA---				-
isotig24251	4.3	0	---NA---				-
isotig20685	4.3	0	---NA---				-
isotig24235	4.3	0	---NA---				-
isotig19492	4.2	0	---NA---				-
isotig18674	4.2	0	---NA---				-
isotig11634	4.1	0	---NA---				-
isotig18799	4.1	0	---NA---				-
isotig17441	4.1	0	---NA---				-
isotig10392	4	0	---NA---				-
isotig18797	4	0	---NA---				-
isotig10949	4	0	---NA---				-
isotig20524	4	0	---NA---				-
isotig17465	4	0	---NA---				-
isotig21030	3.9	0	---NA---				-
isotig20262	3.9	0	---NA---				-
isotig08141	3.8	0	---NA---				-
isotig17804	3.8	0	---NA---
isotig23732	3.8	0	---NA---				-
isotig18908	3.8	0	---NA---				-
isotig17188	3.8	0	---NA---				-
isotig20526	3.8	0	---NA---				-
isotig21274	3.7	0	---NA---				-
isotig23102	3.7	0	---NA---				-
isotig20227	3.7	0	---NA---				-
isotig08648	3.7	0	---NA---				-
isotig24207	3.6	0	---NA---				-
isotig23745	3.6	0	---NA---				-
isotig22674	3.6	0	---NA---				-
isotig17941	3.6	0	---NA---				-
isotig09885	3.5	0	---NA---				-
isotig18523	3.5	0	---NA---				-
isotig22982	3.5	0	---NA---				-
isotig17624	3.5	0	---NA---				-
isotig21702	3.5	0	---NA---				-
isotig20640	3.5	0	---NA---				-
isotig17907	3.5	0	---NA---				-
isotig17901	3.4	0	---NA---				-
isotig18878	3.4	0	---NA---				-
isotig20824	3.4	0	---NA---				-
isotig18708	3.4	0	---NA---				-
isotig10014	3.4	0	---NA---				-
isotig18834	3.4	0	---NA---				-
isotig09785	3.4	0	---NA---				-
isotig22889	3.4	0	---NA---				-
isotig21010	3.4	0	---NA---				-
isotig19399	3.4	0	---NA---				-
isotig23207	3.4	0	---NA---				-
isotig19735	3.3	0	---NA---				-
isotig22756	3.3	0	---NA---				-
isotig18516	3.3	0	---NA---				-
isotig23830	3.3	0	---NA---				-
isotig08456	3.3	0	---NA---				-
isotig21938	3.3	0	---NA---				-
isotig19815	3.3	0	---NA---				-
isotig18787	3.3	0	---NA---				-
isotig19693	3.2	0	---NA---				-
isotig21690	3.2	0	---NA---				-
isotig20683	3.2	0	---NA---				-
isotig20164	3.2	0	---NA---				-
isotig21456	3.2	0	---NA---				-
isotig20374	3.2	0	---NA---				-
isotig21998	3.2	0	---NA---				-
isotig19453	3.1	0	---NA---				-
isotig19872	3.1	0	---NA---				-
isotig21281	3.1	0	---NA---				-
isotig03979	3.1	0	---NA---				-
isotig08009	3.1	0	---NA---				-
isotig01907	3.1	0	---NA---				-
isotig18894	3	0	---NA---				-
isotig19099	3	0	---NA---				-
isotig19374	3	0	---NA---				-
isotig18863	3	0	---NA---				-
isotig20000	3	0	---NA---				-
isotig19312	3	0	---NA---				-
isotig23168	3	0	---NA---				-
isotig17453	3	0	---NA---				-
isotig22734	3	0	---NA---				-
isotig18608	2.9	0	---NA---				-
isotig22314	2.9	0	---NA---				-
isotig17976	2.9	0	---NA---				-
isotig17234	2.9	0	---NA---				-
isotig18102	2.9	0	---NA---				-
isotig22279	2.9	0	---NA---				-
isotig09829	2.9	0	---NA---				-
isotig19146	2.9	0	---NA---				-
isotig19899	2.9	0	---NA---				-
isotig21100	2.9	0	---NA---				-
isotig22681	2.9	0	---NA---				-
isotig18934	2.9	0	---NA---				-
isotig08835	2.9	0	---NA---				-
isotig05349	2.9	0	---NA---				-
isotig23708	2.9	0	---NA---				-
isotig17796	2.9	0	---NA---				-
isotig18022	2.8	0	---NA---				-
isotig21126	2.8	0	---NA---				-
isotig19563	2.8	0	---NA---				-
isotig09272	2.8	0	---NA---				-
isotig17436	2.8	0	---NA---				-
isotig20883	2.8	0	---NA---				-
isotig19542	2.8	0	---NA---				-
isotig17212	2.8	0	---NA---				-
isotig17863	2.8	0	---NA---				-
isotig17939	2.8	0	---NA---				-
isotig19121	2.7	0	---NA---				-
isotig18092	2.7	0	---NA---				-
isotig19180	2.7	0	---NA---				-
isotig18554	2.7	0	---NA---				-
isotig22822	2.7	0	---NA---				-
isotig17716	2.7	0	---NA---				-
isotig19926	2.7	0	---NA---				-
isotig22719	2.7	0	---NA---				-
isotig08238	2.7	0	---NA---				-
isotig07306	2.7	0	---NA---				-
isotig17671	2.7	0	---NA---				-
isotig19722	2.7	0	---NA---				-
isotig20299	2.6	0	---NA---				-
isotig18805	2.6	0	---NA---				-
isotig24357	2.6	0	---NA---				-
isotig19586	2.6	0	---NA---				-
isotig17761	2.6	0	---NA---				-
isotig04867	2.6	0	---NA---				-
isotig19744	2.6	0	---NA---				-
isotig20208	2.6	0	---NA---				-
isotig19466	2.6	0	---NA---				-
isotig22085	2.6	0	---NA---				-
isotig23520	2.6	0	---NA---				-
isotig18947	2.6	0	---NA---				-
isotig20519	2.6	0	---NA---				-
isotig23079	2.6	0	---NA---				-
isotig23295	2.6	0	---NA---				-
isotig17387	2.6	0	---NA---				-
isotig18704	2.6	0	---NA---				-
isotig22911	2.6	0	---NA---				-
isotig21520	2.6	0	---NA---				-
isotig20487	2.5	0	---NA---				-
isotig19354	2.5	0	---NA---				-
isotig17684	2.5	0	---NA---				-
isotig17458	2.5	0	---NA---				-
isotig19011	2.5	0	---NA---				-
isotig21006	2.5	0	---NA---				-
isotig17398	2.5	0	---NA---				-
isotig19323	2.5	0	---NA---				-
isotig20152	2.5	0	---NA---				-
isotig22071	2.5	0	---NA---				-
isotig19416	2.5	0	---NA---				-
isotig19806	2.5	0	---NA---				-
isotig07388	2.5	0	---NA---				-
isotig21734	2.5	0	---NA---				-
isotig17842	2.4	0	---NA---				-
isotig20822	2.4	0	---NA---				-
isotig22375	2.4	0	---NA---				-
isotig18232	2.4	0	---NA---				-
isotig20788	2.4	0	---NA---				-
isotig20263	2.4	0	---NA---				-
isotig17305	2.4	0	---NA---				-
isotig20825	2.4	0	---NA---				-
isotig19997	2.4	0	---NA---				-
isotig18300	2.4	0	---NA---				-
isotig21974	2.4	0	---NA---				-
isotig19267	2.4	0	---NA---				-
isotig23113	2.4	0	---NA---				-
isotig09097	2.4	0	---NA---				-
isotig18105	2.4	0	---NA---				-
isotig19241	2.4	0	---NA---				-
isotig18955	2.4	0	---NA---				-
isotig20626	2.4	0	---NA---				-
isotig10883	2.4	0	---NA---				-
isotig10653	2.3	0	---NA---				-
isotig19357	2.3	0	---NA---				-
isotig10539	2.3	0	---NA---				-
isotig21463	2.3	0	---NA---				-
isotig21450	2.3	0	---NA---				-
isotig18849	2.3	0	---NA---				-
isotig10272	2.3	0	---NA---				-
isotig20425	2.3	0	---NA---				-
isotig20168	2.3	0	---NA---				-
isotig03151	2.3	0	---NA---				-
isotig20024	2.3	0	---NA---				-
isotig22433	2.3	0	---NA---				-
isotig21748	2.3	0	---NA---				-
isotig20431	2.3	0	---NA---				-
isotig17158	2.3	0	---NA---				-
isotig18046	2.3	0	---NA---				-
isotig17244	2.3	0	---NA---				-
isotig20099	2.3	0	---NA---				-
isotig17199	2.3	0	---NA---				-
isotig20267	2.3	0	---NA---				-
isotig20226	2.3	0	---NA---				-
isotig20136	2.3	0	---NA---				-
isotig19232	2.2	0	---NA---				-
isotig23383	2.2	0	---NA---				-
isotig21833	2.2	0	---NA---				-
isotig11606	2.2	0	---NA---				-
isotig08150	2.2	0	---NA---				-
isotig17908	2.2	0	---NA---				-
isotig04881	2.2	0	---NA---				-
isotig17460	2.2	0	---NA---				-
isotig19626	2.2	0	---NA---				-
isotig17475	2.2	0	---NA---				-
isotig21487	2.2	0	---NA---				-
isotig20066	2.2	0	---NA---				-
isotig17803	2.2	0	---NA---				-
isotig23484	2.2	0	---NA---				-
isotig17550	2.2	0	---NA---				-
isotig08986	2.2	0	---NA---				-
isotig18745	2.2	0	---NA---				-
isotig18618	2.2	0	---NA---				-
isotig17292	2.2	0	---NA---				-
isotig09854	2.2	0	---NA---				-
isotig09621	2.2	0	---NA---				-
isotig21629	2.2	0	---NA---				-
isotig17153	2.2	0	---NA---				-
isotig11080	2.2	0	---NA---				-
isotig19249	2.2	0	---NA---				-
isotig08381	2.2	0	---NA---				-
isotig19557	2.2	0	---NA---				-
isotig24164	2.1	0	---NA---				-
isotig18572	2.1	0	---NA---				-
isotig17346	2.1	0	---NA---				-
isotig18874	2.1	0	---NA---				-
isotig17730	2.1	0	---NA---				-
isotig17221	2.1	0	---NA---				-
isotig19235	2.1	0	---NA---				-
isotig17243	2.1	0	---NA---				-
isotig17164	2.1	0	---NA---				-
isotig20968	2.1	0	---NA---				-
isotig19019	2.1	0	---NA---				-
isotig21311	2.1	0	---NA---				-
isotig09377	2.1	0	---NA---				-
isotig18252	2.1	0	---NA---				-
isotig18363	2.1	0	---NA---				-
isotig09817	2.1	0	---NA---				-
isotig05533	2.1	0	---NA---				-
isotig17956	2.1	0	---NA---				-
isotig21506	2.1	0	---NA---				-
isotig17177	2.1	0	---NA---				-
contig00941	2.1	0	---NA---				-
isotig18793	2.1	0	---NA---				-
isotig10663	2.1	0	---NA---				-
isotig10967	2.1	0	---NA---				-
isotig07113	2.1	0	---NA---				-
isotig22539	2.1	0	---NA---				-
isotig09490	2.1	0	---NA---				-
isotig20092	2.1	0	---NA---				-
isotig08184	2.1	0	---NA---				-
isotig20062	2.1	0	---NA---				-
isotig08942	2.1	0	---NA---				-
isotig18284	2.1	0	---NA---				-
isotig22080	2	0	---NA---				-
contig01507	2	0	---NA---				-
isotig07115	2	0	---NA---				-
isotig08647	2	0	---NA---				-
isotig19458	2	0	---NA---				-
isotig23235	2	0	---NA---				-
isotig09379	2	0	---NA---				-
isotig19540	2	0	---NA---				-
isotig18360	2	0	---NA---				-
isotig18656	2	0	---NA---				-
isotig21720	2	0	---NA---				-
isotig17742	2	0	---NA---				-
isotig18614	2	0	---NA---				-
isotig23939	2	0	---NA---				-
isotig07365	2	0	---NA---				-
isotig08649	2	0	---NA---				-

## Sheet: Down regulated isotigs
		Table S1: Differentially expressed isotigs between Ixodes ricinus salivary glands infected with Bartonella henselae (Bir) and non-infected ones (Nir)
Isotigs ID	FC ( -Nir/BIr)	χ2	Description	Best BlastX match to NR protein	E-Value	Similarity (%)	Biological Progress	Cellular Components	Molecular Functions	Pathway Description
Group1 BPTI/Kunitz family of serine protease inhibitors
isotig20900	-7.6	0	tissue factor pathway inhibitor-like	gi|327281186|ref|XP_003225330.1|PREDICTED: tissue factor pathway inhibitor-like [Anolis carolinensis]	6.56983e-12	55	P:blood coagulation	C:extracellular region	F:peptidase inhibitor activity; F:serine-type endopeptidase inhibitor activity	-
isotig21360	-5.6	0	tissue factor pathway inhibitor a	gi|241999004|ref|XP_002434145.1|serine proteinase inhibitor, putative [Ixodes scapularis]	1.96507e-88	91	-	-	F:serine-type endopeptidase inhibitor activity	-
isotig20663	-49.1	0	tissue factor pathway inhibitor 2	gi|5911698|emb|CAB55816.1|hypothetical protein [Ixodes ricinus]	1.14649e-21	67	-	C:proteinaceous extracellular matrix	F:extracellular matrix structural constituent	-
isotig24077	-32.2	0	secreted salivary protein	gi|22164198|gb|AAM93604.1|AF483682_1putative secreted protein [Ixodes scapularis]	1.06253e-37	82	-	-	F:serine-type endopeptidase inhibitor activity	-
isotig24013	-18.2	0	secreted salivary protein	gi|22164198|gb|AAM93604.1|AF483682_1putative secreted protein [Ixodes scapularis]	1.2594e-23	76	-	-	F:serine-type endopeptidase inhibitor activity	-
isotig24181	-9.5	0	secreted salivary protein	gi|22164198|gb|AAM93604.1|AF483682_1putative secreted protein [Ixodes scapularis]	1.64933e-43	85	-	-	F:serine-type endopeptidase inhibitor activity	-
isotig24153	-9.4	0	secreted salivary protein	gi|22164198|gb|AAM93604.1|AF483682_1putative secreted protein [Ixodes scapularis]	4.749e-44	85	-	-	F:serine-type endopeptidase inhibitor activity	-
isotig06551	-2.3	0	secreted salivary protein	gi|67083705|gb|AAY66787.1|putative secreted salivary protein [Ixodes scapularis]	1.40882e-38	78	-	-	F:serine-type endopeptidase inhibitor activity	-
isotig06550	-2.1	0	secreted salivary protein	gi|67083705|gb|AAY66787.1|putative secreted salivary protein [Ixodes scapularis]	5.72172e-38	78	-	-	F:serine-type endopeptidase inhibitor activity	-
isotig09913	-16.9	0	secreted salivary gland	gi|241725239|ref|XP_002413731.1|secreted salivary gland peptide, putative [Ixodes scapularis]	1.37471e-32	43	P:negative regulation of peptidase activity	C:proteinaceous extracellular matrix; C:extracellular region	F:serine-type endopeptidase inhibitor activity; F:metalloendopeptidase activity; F:zinc ion binding; F:metallopeptidase activity; F:peptidase inhibitor activity; F:peptidase activity;F:metalloendopeptidase inhibitor activity; F:enzyme inhibitor activity	-
isotig00256	-9.2	0	secreted salivary gland	gi|51011606|gb|AAT92212.1|ixolaris-2 [Ixodes pacificus]	1.28089e-68	72	-	C:extracellular matrix	F:peptidase inhibitor activity; F:hydrolase activity	-
isotig00257	-8.8	0	secreted salivary gland	gi|51011606|gb|AAT92212.1|ixolaris-2 [Ixodes pacificus]	5.95607e-79	73	-	C:extracellular matrix	F:peptidase inhibitor activity; F:hydrolase activity	-
isotig00240	-6.9	0	secreted salivary gland	gi|51011606|gb|AAT92212.1|ixolaris-2 [Ixodes pacificus]	4.20792e-78	84	-	C:extracellular matrix	F:serine-type endopeptidase inhibitor activity; F:hydrolase activity	-
isotig00241	-6.6	0	secreted salivary gland	gi|51011606|gb|AAT92212.1|ixolaris-2 [Ixodes pacificus]	2.36307e-78	84	-	C:extracellular matrix	F:serine-type endopeptidase inhibitor activity; F:hydrolase activity	-
isotig10587	-4.8	0	secreted salivary gland	gi|67083327|gb|AAY66599.1|salivary protein [Ixodes scapularis]	2.44977e-87	86	-	C:extracellular matrix	F:serine-type endopeptidase inhibitor activity; F:DNA binding; F:hydrolase activity	-
isotig20403	-34.8	0	ixolaris 2a	gi|51011542|gb|AAT92180.1|ixolaris-1 [Ixodes pacificus]	2.75917e-79	76	-	-	F:serine-type endopeptidase inhibitor activity; F:protein binding	-
isotig20079	-9.5	0	ixolaris 2a	gi|51011542|gb|AAT92180.1|ixolaris-1 [Ixodes pacificus]	1.44928e-92	90	-	-	F:serine-type endopeptidase inhibitor activity; F:protein binding	-
Group 2 Tick Histamine Binding Proteins (THBPs)								-
isotig10234	-6.9	0	secreted salivary gland peptide	gi|219935279|emb|CAJ20734.1|lipocalin [Ixodes ricinus]	1.21294e-113	88	-	-	F:binding	-
isotig07203	-5.7	0	secreted salivary gland peptide	gi|56159943|gb|AAV80783.1|putative secreted salivary gland peptide [Ixodes scapularis]	5.89593e-115	89	-	-	F:binding	-
isotig19545	-2.5	0	secreted salivary gland peptide	gi|241692448|ref|XP_002412949.1|conserved hypothetical protein [Ixodes scapularis]	4.03289e-95	95	-	-	F:binding	-
isotig09809	-2.4	0	secreted salivary gland peptide	gi|219935279|emb|CAJ20734.1|lipocalin [Ixodes ricinus]	3.50575e-104	88	-	-	F:binding	-
isotig18491	-2.2	0	secreted salivary gland peptide	gi|219935279|emb|CAJ20734.1|lipocalin [Ixodes ricinus]	5.47679e-127	86	-	-	F:binding	-
isotig18464	-25.2	0	secreted salivary gland	gi|51011480|gb|AAT92149.1|putative secreted histamine binding protein of 19.7 kDa [Ixodes pacificus]	1.87593e-94	79	-	-	F:binding	-
isotig22652	-14.2	0	secreted salivary gland	gi|22164278|gb|AAM93644.1|AF483722_1putative secreted protein [Ixodes scapularis]	4.8068e-80	86	-	-	F:binding	-
isotig18635	-4.1	0	secreted salivary gland	gi|22164320|gb|AAM93665.1|AF483743_1putative 22.7 kDa secreted protein [Ixodes scapularis]	2.33668e-123	85	-	-	F:binding	-
isotig18439	-2.8	0	secreted salivary gland	gi|51011416|gb|AAT92117.1|putative secreted histamine binding protein of 20.0 kDa [Ixodes pacificus]	2.66248e-117	93	-	-	F:binding	-
isotig02826	-2.6	0	secreted salivary gland	gi|51011416|gb|AAT92117.1|putative secreted histamine binding protein of 20.0 kDa [Ixodes pacificus]	4.92589e-125	95	-	-	F:binding	-
isotig18205	-2.5	0	secreted salivary gland	gi|22164320|gb|AAM93665.1|AF483743_1putative 22.7 kDa secreted protein [Ixodes scapularis]	5.9623e-122	84	-	-	F:binding	-
isotig18636	-12.8	0	secreted protein	gi|241568146|ref|XP_002402402.1|secreted protein, putative [Ixodes scapularis]	5.62333e-37	67	-	-	F:binding	-
isotig17832	-36.3	0	secreted histamine binding protein of kda	gi|219935277|emb|CAJ20733.1|lipocalin [Ixodes ricinus]	2.78999e-84	94	-	-	F:binding	-
isotig17603	-16.9	0	secreted histamine binding protein of kda	gi|219935275|emb|CAJ20732.1|lipocalin [Ixodes ricinus]	1.08936e-110	92	-	-	F:binding	-
isotig11160	-2.2	0	secreted histamine binding protein of kda	gi|51011480|gb|AAT92149.1|putative secreted histamine binding protein of 19.7 kDa [Ixodes pacificus]	9.00336e-13	45	-	-	F:binding	-
isotig19629	-137.5	0	secreted histamine binding	gi|67083713|gb|AAY66791.1|putative truncated secreted histamine binding protein [Ixodes scapularis]	2.82462e-63	69	-	-	F:binding	-
isotig01358	-4.1	0	secreted histamine binding	gi|219935293|emb|CAJ20741.1|lipocalin [Ixodes ricinus]	1.24557e-146	77	-	-	F:binding	-
isotig11320	-3	0	salivary protein	gi|67083455|gb|AAY66663.1|putative salivary protein [Ixodes scapularis]	6.75357e-21	53	-	-	F:binding	-
isotig08367	-16.5	0	histamine binding protein	gi|67083407|gb|AAY66639.1|putative salivary HBP family member [Ixodes scapularis]	3.06002e-108	83	-	-	F:binding	-
isotig17952	-6	0	af483722_1 secreted protein	gi|22164278|gb|AAM93644.1|AF483722_1putative secreted protein [Ixodes scapularis]	3.88646e-32	59	-	-	F:binding	-
isotig10771	-84	0	25 kda salivary gland protein	gi|67083407|gb|AAY66639.1|putative salivary HBP family member [Ixodes scapularis]	7.05522e-83	80	-	-	F:binding	-
isotig20171	-51.5	0	25 kda salivary gland protein	gi|67083407|gb|AAY66639.1|putative salivary HBP family member [Ixodes scapularis]	2.40163e-83	80	-	-	F:binding	-
isotig10768	-6.2	0	25 kda salivary gland protein	gi|67083407|gb|AAY66639.1|putative salivary HBP family member [Ixodes scapularis]	7.26204e-73	79	-	-	F:binding	-
isotig18996	-6.1	0	25 kda salivary gland protein	gi|67083407|gb|AAY66639.1|putative salivary HBP family member [Ixodes scapularis]	8.56288e-102	82	-	-	F:binding	-
isotig07179	-5.1	0	25 kda salivary gland protein	gi|241851461|ref|XP_002415769.1|25 kDa salivary gland protein C, putative [Ixodes scapularis]	1.32318e-124	80	-	-	F:binding	-
isotig10772	-4.7	0	25 kda salivary gland protein	gi|67083407|gb|AAY66639.1|putative salivary HBP family member [Ixodes scapularis]	2.89237e-89	83	-	-	F:binding	-
Group-3 Salp15 super-family proteins
isotig18645	-337.5	0	secreted salivary protein	gi|67083303|gb|AAY66587.1|putative secreted salivary protein [Ixodes scapularis]	2.14491e-31	45	-	-	-	-
isotig22729	-93.2	0	secreted salivary protein	gi|67083317|gb|AAY66594.1|putative secreted cysteine rich protein [Ixodes scapularis]	5.56691e-20	64	-	-	-	-
isotig07344	-26	0	secreted salivary protein	gi|51011590|gb|AAT92204.1|putative peptide 14.4 kDa [Ixodes pacificus]	2.68753e-70	74	-	-	-	-
isotig22419	-13.7	0	secreted salivary protein	gi|67083643|gb|AAY66757.1|putative secreted protein [Ixodes scapularis]	7.79457e-42	71	-	-	-	-
isotig22897	-9.5	0	secreted salivary protein	gi|15428294|gb|AAK97817.1|AF209914_115 kDa salivary gland protein [Ixodes scapularis]	2.37439e-63	86	-	-	-	-
isotig02701	-6.5	0	secreted salivary protein	gi|67083643|gb|AAY66757.1|putative secreted protein [Ixodes scapularis]	3.53599e-48	75	-	-	-	-
isotig11412	-6.2	0	secreted salivary protein	gi|67083567|gb|AAY66719.1|putative salivary protein [Ixodes scapularis]	8.40303e-38	66	-	-	-	-
isotig22398	-5.6	0	secreted salivary protein	gi|15428290|gb|AAK97815.1|AF209912_1thrombospondin [Ixodes scapularis]	2.05061e-25	73	-	-	-	-
isotig21911	-3	0	secreted salivary protein	gi|256860459|gb|ACV32167.1|Salp15 [Ixodes persulcatus]	4.09202e-61	94	-	-	-	-
isotig21385	-2.7	0	secreted salivary protein	gi|256860459|gb|ACV32167.1|Salp15 [Ixodes persulcatus]	1.77511e-73	91	-	-	-	-
isotig11413	-2.6	0	secreted salivary protein	gi|67083567|gb|AAY66719.1|putative salivary protein [Ixodes scapularis]	1.51838e-32	62	-	-	-	-
isotig07345	-2.4	0	secreted salivary protein	gi|51011590|gb|AAT92204.1|putative peptide 14.4 kDa [Ixodes pacificus]	2.5471e-64	78	-	-	-	-
isotig17949	-50.8	0	secreted salivary gland peptide	gi|56159933|gb|AAV80778.1|putative secreted salivary gland peptide [Ixodes scapularis]	2.01511e-68	71	-	-	-	-
isotig20450	-2.3	0	secreted salivary gland peptide	gi|56159933|gb|AAV80778.1|putative secreted salivary gland peptide [Ixodes scapularis]	1.54192e-26	58	-	-	-	-
isotig11284	-5.4	0	secreted salivary gland	gi|67083673|gb|AAY66772.1|putative salivary protein [Ixodes scapularis]	4.08027e-50	86	-	-	-	-
isotig22321	-17.4	0	secreted protein	gi|67083313|gb|AAY66592.1|putative early secreted salivary protein [Ixodes scapularis]	1.99412e-63	87	-	-	-	-
isotig20814	-6.2	0	secreted protein	gi|67083313|gb|AAY66592.1|putative early secreted salivary protein [Ixodes scapularis]	2.91611e-64	80	-	-	-	-
isotig20721	-11.5	0	secreted cysteine rich protein	gi|67083317|gb|AAY66594.1|putative secreted cysteine rich protein [Ixodes scapularis]	1.79718e-15	65	-	-	-	-
isotig22878	-5.3	0	salivary secreted protein	gi|67083451|gb|AAY66661.1|putative salivary secreted protein [Ixodes scapularis]	2.55778e-53	90	-	-	-	-
isotig22175	-1051	0	salivary protein	gi|258404029|emb|CAX16286.1|putative salivary protein [Ixodes ricinus]	2.1639e-50	73	-	-	-	-
isotig22443	-217.5	0	salivary protein	gi|219687604|dbj|BAH09310.1|secreted salivary protein Salp15 precursor Iper-1 [Ixodes persulcatus]	2.191e-51	75	-	-	-	-
isotig21054	-37.7	0	salivary protein	gi|157041111|dbj|BAF79639.1|salivary gland 13.2 kDa protein [Ixodes ricinus]	4.00502e-58	77	-	-	-	-
isotig22090	-34.2	0	salivary protein	gi|156744471|gb|ABU93614.1|Salp15 Iric-2 [Ixodes ricinus]	1.70504e-61	77	-	-	-	-
isotig21116	-13.2	0	salivary protein	gi|115394519|gb|ABI97198.1|putative secreted salivary protein Salp15IR-1 precursor [Ixodes ricinus]	2.56347e-93	97	-	-	-	-
isotig20669	-9	0	salivary protein	gi|256860457|gb|ACV32166.1|Salp15 [Ixodes pacificus]	3.1761e-65	85	-	-	-	-
isotig20951	-6.5	0	salivary protein	gi|156744473|gb|ABU93615.1|Salp15 Iric-3 [Ixodes ricinus]	1.40875e-87	99	-	-	-	-
isotig20831	-3.1	0	salivary protein	gi|258404027|emb|CAX16285.1|putative salivary protein [Ixodes ricinus]	1.83513e-93	98	-	-	-	-
isotig20407	-2.8	0	salivary protein	gi|67083567|gb|AAY66719.1|putative salivary protein [Ixodes scapularis]	3.32045e-13	53	-	-	-	-
isotig21685	-2.2	0	salivary protein	gi|115394525|gb|ABI97201.1|putative secreted salivary protein Salp15IR-4 precursor [Ixodes ricinus]	5.02767e-67	80	-	-	-	-
isotig10424	-194.7	0	cysteine rich secreted peptide	gi|67083128|gb|AAY66500.1|putative cysteine rich secreted peptide [Ixodes scapularis]	5.98374e-36	66	-	-	-	-
isotig22588	-78	0	cysteine rich secreted peptide	gi|56159939|gb|AAV80781.1|putative secreted salivary gland peptide [Ixodes scapularis]	2.54199e-30	64	-	-	-	-
isotig19462	-5	0	cysteine rich secreted peptide	gi|67083128|gb|AAY66500.1|putative cysteine rich secreted peptide [Ixodes scapularis]	3.60129e-44	71	-	-	-	-
Group 4 Tick Salivary Peptide Group 1 (TSPG-1)								-
isotig23541	-106	0	secreted salivary gland protein 2	gi|22164164|gb|AAM93587.1|AF483665_1putative secreted protein [Ixodes scapularis]	1.04123e-44	82	-	-	-	-
isotig22516	-4.7	0	secreted salivary gland protein 2	gi|33090158|gb|AAP93884.1|secreted protein [Ixodes ricinus]	3.72232e-46	88	-	-	-	-
isotig22703	-4.2	0	secreted salivary gland protein 2	gi|241756622|ref|XP_002401410.1|secreted salivary gland protein 2 precursor, putative [Ixodes scapularis]	8.22018e-45	85	-	-	-	-
isotig23222	-2.8	0	secreted salivary gland protein 2	gi|33090158|gb|AAP93884.1|secreted protein [Ixodes ricinus]	3.99626e-50	97	-	-	-	-
isotig11642	-2.8	0	secreted salivary gland protein 2	gi|33090158|gb|AAP93884.1|secreted protein [Ixodes ricinus]	5.75076e-47	89	-	-	-	-
isotig09494	-2.5	0	secreted salivary gland protein 2	gi|22164164|gb|AAM93587.1|AF483665_1putative secreted protein [Ixodes scapularis]	9.04943e-45	83	-	-	-	-
isotig22901	-2.4	0	secreted salivary gland protein 2	gi|33090158|gb|AAP93884.1|secreted protein [Ixodes ricinus]	4.8325e-50	97	-	-	-	-
contig01909	-7863.3	0	secreted salivary gland	gi|51011570|gb|AAT92194.1|18_3 putative 19 kDa secreted protein [Ixodes pacificus]	4.21463e-112	84	-	-	-	-
isotig21824	-96.7	0	secreted salivary gland	gi|242000128|ref|XP_002434707.1|secreted salivary gland peptide, putative [Ixodes scapularis]	2.25443e-17	65	-	-	-	-
isotig21709	-22.3	0	secreted salivary gland	gi|242000128|ref|XP_002434707.1|secreted salivary gland peptide, putative [Ixodes scapularis]	1.29586e-56	86	-	-	-	-
isotig07667	-3.7	0	secreted salivary gland	gi|51011432|gb|AAT92125.1|BTSP-11 [Ixodes pacificus]	1.2108e-53	90	-	-	-	-
isotig07668	-3.5	0	secreted salivary gland	gi|51011432|gb|AAT92125.1|BTSP-11 [Ixodes pacificus]	3.17568e-79	92	-	-	-	-
isotig22657	-3.1	0	secreted salivary gland	gi|242000128|ref|XP_002434707.1|secreted salivary gland peptide, putative [Ixodes scapularis]	7.90997e-62	87	-	-	-	-
isotig11388	-2.9	0	secreted salivary gland	gi|242000128|ref|XP_002434707.1|secreted salivary gland peptide, putative [Ixodes scapularis]	6.47887e-26	58	-	-	-	-
isotig20254	-29.2	0	secreted protein with basic tail	gi|33090158|gb|AAP93884.1|secreted protein [Ixodes ricinus]	7.53801e-31	95	-	-	-	-
isotig22716	-6	0	secreted protein with basic tail	gi|33090158|gb|AAP93884.1|secreted protein [Ixodes ricinus]	2.55782e-48	90	-	-	-	-
isotig00567	-3.1	0	secreted protein with basic tail	gi|22164184|gb|AAM93597.1|AF483675_1putative secreted protein [Ixodes scapularis]	2.21876e-31	82	-	-	-	-
isotig23373	-2.4	0	secreted protein with basic tail	gi|51011448|gb|AAT92133.1|BTSP-4 [Ixodes pacificus]	8.45937e-58	96	-	-	-	-
isotig23374	-56	0	salivary secreted protein with polyk tail	gi|51011448|gb|AAT92133.1|BTSP-4 [Ixodes pacificus]	2.0798e-58	96	-	-	-	-
isotig22893	-7.7	0	salivary secreted protein with polyk tail	gi|33090158|gb|AAP93884.1|secreted protein [Ixodes ricinus]	6.2271e-46	93	-	-	-	-
isotig07447	-2.8	0	salivary secreted protein with polyk tail	gi|51011448|gb|AAT92133.1|BTSP-4 [Ixodes pacificus]	1.02337e-67	96	-	-	-	-
isotig22792	-6093	0	salivary secreted protein with basic tail	gi|22164192|gb|AAM93601.1|AF483679_1putative secreted salivary protein [Ixodes scapularis]	1.41861e-58	92	-	-	-	-
isotig22620	-40.8	0	salivary secreted protein with basic tail	gi|51011430|gb|AAT92124.1|BTSP-1 [Ixodes pacificus]	2.36323e-51	92	-	-	-	-
isotig22751	-9.7	0	salivary secreted protein with basic tail	gi|33090158|gb|AAP93884.1|secreted protein [Ixodes ricinus]	5.77228e-47	88	-	-	-	-
isotig02425	-2.7	0	salivary secreted protein with basic tail	gi|33090158|gb|AAP93884.1|secreted protein [Ixodes ricinus]	2.42556e-58	97	-	-	-	-
isotig22881	-2.4	0	salivary secreted protein with basic tail	gi|33090158|gb|AAP93884.1|secreted protein [Ixodes ricinus]	1.60939e-48	95	-	-	-	-
isotig11389	-65	0	salivary protein with polylysine tail	gi|242000128|ref|XP_002434707.1|secreted salivary gland peptide, putative [Ixodes scapularis]	3.81906e-23	67	-	-	-	-
isotig11653	-3.2	0	anticoagulant salp9-like	gi|67083765|gb|AAY66817.1|putative anticoagulant Salp9-like [Ixodes scapularis]	2.22946e-59	93	-	-	-	-
isotig11652	-2.8	0	anticoagulant salp9-like	gi|67083765|gb|AAY66817.1|putative anticoagulant Salp9-like [Ixodes scapularis]	2.31602e-59	93	-	-	-	-
isotig22659	-2	0	anticoagulant salp9-like	gi|51011430|gb|AAT92124.1|BTSP-1 [Ixodes pacificus]	1.00077e-28	80	-	-	-	-
Group 5 Zinc-dependent metalloprotease								-
isotig07095	-30.8	0	salivary gland	gi|346467237|gb|AEO33463.1|hypothetical protein [Amblyomma maculatum]	2.39651e-20	42	P:proteolysis	-	F:metalloendopeptidase activity; F:metallopeptidase activity; F:peptidase activity	-
isotig03163	-2.5	0	salivary gland	gi|170285599|emb|CAO00629.1|Metis5 protein [Ixodes ricinus]	1.52942e-36	47	P:proteolysis	-	F:metalloendopeptidase activity	-
isotig20963	-2.4	0	salivary gland	gi|240978578|ref|XP_002402975.1|hypothetical protein IscW_ISCW000659 [Ixodes scapularis]	4.01607e-71	77	-	-	F:metallopeptidase activity	-
isotig17560	-11.9	0	metis5 protein	gi|241734787|ref|XP_002404880.1|metalloprotease, putative [Ixodes scapularis]	1.04496e-100	77	-	-	F:metallopeptidase activity	-
Group6 Arthropod defensins								-
isotig22666	-8.2	0	defensin	gi|86278360|gb|ABC88432.1|preprodefensin 2 [Ixodes ricinus]	2.21868e-47	98	P:defense response	-	-	-
isotig22526	-6.8	0	defensin	gi|86278360|gb|ABC88432.1|preprodefensin 2 [Ixodes ricinus]	1.37869e-46	98	P:defense response	-	-	-
isotig23254	-5.6	0	defensin	gi|86278360|gb|ABC88432.1|preprodefensin 2 [Ixodes ricinus]	4.00141e-46	97	P:defense response	-	-	-
isotig23257	-5.5	0	defensin	gi|86278360|gb|ABC88432.1|preprodefensin 2 [Ixodes ricinus]	6.67558e-47	98	P:defense response	-	-	-
Group7 Microplusin proteins
isotig03342	-5.5	0	microplusin pre	gi|82494339|gb|ABB79785.1|ricinusin [Ixodes ricinus]	1.69511e-45	94	-	-	-	-
isotig23056	-3.9	0	microplusin pre	gi|67083118|gb|AAY66495.1|microplusin preprotein-like [Ixodes scapularis]	2.37272e-58	93	-	-	-	-
isotig22920	-3	0	microplusin pre	gi|67083561|gb|AAY66716.1|microplusin preprotein-like [Ixodes scapularis]	1.0512e-45	90	-	-	-	-
isotig22840	-2.5	0	microplusin pre	gi|67083561|gb|AAY66716.1|microplusin preprotein-like [Ixodes scapularis]	1.72582e-49	93	-	-	-	-
isotig21856	-2.2	0	microplusin preprotein, putative [Ixodes scapularis]	gi|241998470|ref|XP_002433878.1|microplusin preprotein, putative [Ixodes scapularis]	2.85618e-53	98	-	-	-	-
isotig03348	-2.2	0	microplusin pre	gi|67083561|gb|AAY66716.1|microplusin preprotein-like [Ixodes scapularis]	2.52066e-45	90	-	-	-	-
Group8 Anti-complement proteins								-
isotig18168	-180.5	0	nymphal anticomplement protein	gi|154269377|gb|ABS72180.1|Salp20-like protein 14 [Ixodes scapularis]	1.1757e-87	82	-	-	-	-
isotig18128	-6.6	0	anticomplement protein 2	gi|164414636|emb|CAL51262.1|anticomplement protein IxAC-B1 precursor [Ixodes ricinus]	1.49689e-112	100	-	-	-	-
isotig17683	-3.7	0	anticomplement protein 2	gi|62086710|gb|AAX63390.1|anticomplement protein 2 [Ixodes ricinus]	8.99392e-65	82	-	-	-	-
isotig22945	-3.3	0	anticomplement protein 2	gi|164414644|emb|CAL51266.1|anticomplement protein IxAC-B5 precursor [Ixodes ricinus]	4.04203e-69	92	-	-	-	-
contig02181	-2.9	0	anticomplement protein 2	gi|164414642|emb|CAL51265.1|anticomplement protein IxAC-B4 precursor [Ixodes ricinus]	1.07656e-87	82	-	-	-	-
isotig10466	-2.9	0	anticomplement protein 2	gi|164414638|emb|CAL51263.1|anticomplement protein IxAC-B2 precursor [Ixodes ricinus]	3.65471e-108	96	-	-	-	-
contig02180	-2.5	0	anticomplement protein 2	gi|164414644|emb|CAL51266.1|anticomplement protein IxAC-B5 precursor [Ixodes ricinus]	3.52785e-79	87	-	-	-	-
contig02187	-2.3	0	anticomplement protein 2	gi|164414642|emb|CAL51265.1|anticomplement protein IxAC-B4 precursor [Ixodes ricinus]	1.73818e-89	82	-	-	-	-
contig02168	-2.2	0	anticomplement protein 2	gi|164414644|emb|CAL51266.1|anticomplement protein IxAC-B5 precursor [Ixodes ricinus]	4.0332e-91	88	-	-	-	-
isotig11042	-2.1	0	anticomplement protein 2	gi|164414642|emb|CAL51265.1|anticomplement protein IxAC-B4 precursor [Ixodes ricinus]	3.92324e-82	82	-	-	-	-
Group9 Collagen-Like Salivary secreted Peptide (CLSP)
isotig01916	-54.2	0	salivary secreted protein	gi|51011464|gb|AAT92141.1|CLSP-2 [Ixodes pacificus]	8.96845e-20	72	-	-	-	-
isotig00169	-24.7	0	salivary secreted protein	gi|51011464|gb|AAT92141.1|CLSP-2 [Ixodes pacificus]	7.10368e-27	80	-	-	-	-
isotig01922	-4.9	0	secreted protein	gi|51011464|gb|AAT92141.1|CLSP-2 [Ixodes pacificus]	2.79453e-18	75	-	-	-	-
isotig24188	-3.1	0	secreted protein	gi|51011514|gb|AAT92166.1|CLSP-11 [Ixodes pacificus]	3.39836e-18	92	-	-	-	-
isotig01918	-2.2	0	secreted protein	gi|51011514|gb|AAT92166.1|CLSP-11 [Ixodes pacificus]	4.09044e-27	67	-	-	-	-
isotig24226	-2.1	0	salivary secreted protein	gi|51011450|gb|AAT92134.1|CLSP-4 [Ixodes pacificus]	1.20327e-16	70	-	-	-	-
Group10 Heat Shock Proteins (HSP)								-
isotig19948	-190	0	heat shock hsp20	gi|241815490|ref|XP_002416542.1|heat shock HSP20 protein, putative [Ixodes scapularis]	1.02333e-121	95	P:response to heat	-	-	-
isotig20285	-113	0	heat shock	gi|50363176|gb|AAT75324.1|HSP70 [Ixodes scapularis]	4.51655e-125	97	P:response to stress; P:oxidation reduction		F:ATP binding; F:2-alkenal reductase activity	-
isotig19264	-104	0	heat shock hsp20	gi|241815490|ref|XP_002416542.1|heat shock HSP20 protein, putative [Ixodes scapularis]	1.31136e-119	95	P:response to heat	-	-	-
isotig20492	-79	0	heat shock hsp20	gi|241815490|ref|XP_002416542.1|heat shock HSP20 protein, putative [Ixodes scapularis]	2.68532e-103	95	P:response to heat	-	-	-
isotig19795	-27	0	heat shock hsp20	gi|241815490|ref|XP_002416542.1|heat shock HSP20 protein, putative [Ixodes scapularis]	2.38919e-114	94	P:response to heat	-	-	-
isotig20211	-21.5	0	heat shock hsp20	gi|241107596|ref|XP_002410123.1|heat shock HSP20 protein, putative [Ixodes scapularis]	2.9578e-76	91	P:response to heat	-	-	-
isotig20446	-20	0	heat shock hsp20	gi|241107596|ref|XP_002410123.1|heat shock HSP20 protein, putative [Ixodes scapularis]	1.15194e-81	92	P:response to heat	-	-	-
isotig19880	-12.5	0	heat shock protein	gi|241107596|ref|XP_002410123.1|heat shock HSP20 protein, putative [Ixodes scapularis]	7.91528e-85	95	P:response to heat	-	-	-
isotig20610	-2.6	0	heat shock protein	gi|241107596|ref|XP_002410123.1|heat shock HSP20 protein, putative [Ixodes scapularis]	1.76386e-68	95	P:embryonic development; P:protein amino acid lipidation; P:regulation of translational initiation by eIF2 alpha phosphorylation; P:regulation of autophagy; P:response to heat			-
Ixodes scapularis Hypothetical proteins -unkonwn function
isotig17875	-132.5	0	hypothetical protein IscW_ISCW004017 [Ixodes scapularis]	gi|241998506|ref|XP_002433896.1|hypothetical protein IscW_ISCW004017 [Ixodes scapularis]	1.03768e-40	66	-	-	-	-
isotig23782	-70	0	hypothetical protein IscW_ISCW024775 [Ixodes scapularis]	gi|241706024|ref|XP_002413276.1|hypothetical protein IscW_ISCW024775 [Ixodes scapularis]	1.38275e-13	90	-	-	-	-
isotig22967	-61	0	hypothetical protein IscW_ISCW021794 [Ixodes scapularis]	gi|241693325|ref|XP_002411805.1|hypothetical protein IscW_ISCW021794 [Ixodes scapularis]	4.13648e-26	71	-	-	-	-
isotig18632	-11.2	0	secreted	gi|242003417|ref|XP_002436169.1|hypothetical protein IscW_ISCW018911 [Ixodes scapularis]	6.75324e-43	90	-	-	-	-
isotig05567	-9.8	0	hypothetical protein IscW_ISCW018901 [Ixodes scapularis]	gi|242003381|ref|XP_002436160.1|hypothetical protein IscW_ISCW018901 [Ixodes scapularis]	1.00786e-80	92	-	-	-	-
isotig17791	-6	0	hypothetical protein IscW_ISCW016167 [Ixodes scapularis]	gi|241029478|ref|XP_002406448.1|hypothetical protein IscW_ISCW016167 [Ixodes scapularis]	1.091e-139	84	-	-	F:lipid binding	-
contig01827	-5.7	0	hypothetical protein IscW_ISCW002667 [Ixodes scapularis]	gi|241169157|ref|XP_002410348.1|hypothetical protein IscW_ISCW002667 [Ixodes scapularis]	1.62735e-27	84	-	-	-	-
isotig20874	-4.2	0	hypothetical protein IscW_ISCW013355 [Ixodes scapularis]	gi|241752586|ref|XP_002401082.1|hypothetical protein IscW_ISCW013355 [Ixodes scapularis]	2.173e-66	100	-	-	-	-
isotig17273	-4.1	0	hypothetical protein IscW_ISCW012644 [Ixodes scapularis]	gi|241684233|ref|XP_002412758.1|hypothetical protein IscW_ISCW012644 [Ixodes scapularis]	3.7005e-107	90	-	-	-	-
isotig17128	-3.2	0	hypothetical protein IscW_ISCW000342 [Ixodes scapularis]	gi|241018387|ref|XP_002405767.1|hypothetical protein IscW_ISCW000342 [Ixodes scapularis]	8.7762e-31	89	-	-	-	-
isotig21034	-3.1	0	hypothetical protein IscW_ISCW015905 [Ixodes scapularis]	gi|240981272|ref|XP_002403694.1|hypothetical protein IscW_ISCW015905 [Ixodes scapularis]	1.6971e-61	96	-	-	-	-
isotig23503	-3.1	0	hypothetical protein IscW_ISCW003120 [Ixodes scapularis]	gi|241157314|ref|XP_002408002.1|hypothetical protein IscW_ISCW003120 [Ixodes scapularis]	7.42557e-64	96	-	-	-	-
isotig17831	-2.9	0	hypothetical protein IscW_ISCW009032 [Ixodes scapularis]	gi|241647640|ref|XP_002411179.1|hypothetical protein IscW_ISCW009032 [Ixodes scapularis]	9.77665e-61	100	P:lipid transport	-	F:lipid transporter activity	-
isotig17794	-2.7	0	hypothetical protein IscW_ISCW023844 [Ixodes scapularis]	gi|241780039|ref|XP_002400064.1|hypothetical protein IscW_ISCW023844 [Ixodes scapularis]	7.43743e-12	59	-	-	-	-
isotig17876	-2.4	0	hypothetical protein IscW_ISCW020651 [Ixodes scapularis]	gi|241640777|ref|XP_002410924.1|hypothetical protein IscW_ISCW020651 [Ixodes scapularis]	1.24387e-112	96	-	-	-	-
isotig09408	-2.2	0	hypothetical protein IscW_ISCW016260 [Ixodes scapularis]	gi|240952212|ref|XP_002399357.1|hypothetical protein IscW_ISCW016260 [Ixodes scapularis]	3.84958e-37	95	-	-	-	-
isotig21667	-2.2	0	hypothetical protein IscW_ISCW009557 [Ixodes scapularis]	gi|241638299|ref|XP_002410747.1|hypothetical protein IscW_ISCW009557 [Ixodes scapularis]	2.41573e-36	84	-	-	-	-
isotig00722	-2.1	0	hypothetical protein IscW_ISCW014206 [Ixodes scapularis]	gi|241831479|ref|XP_002414855.1|hypothetical protein IscW_ISCW014206 [Ixodes scapularis]	1.46442e-22	81	-	-	-	-
isotig06298	-2	0	hypothetical protein IscW_ISCW004017 [Ixodes scapularis]	gi|241998506|ref|XP_002433896.1|hypothetical protein IscW_ISCW004017 [Ixodes scapularis]	5.68868e-39	66	-	-	-	-
Ixodid Secreted salivary gland proteins-unknown function
isotig22720	-3550	0	secreted salivary protein	gi|67083495|gb|AAY66683.1|putative secreted salivary protein [Ixodes scapularis]	1.59226e-68	85	-	-	-	-
isotig00636	-1196	0	secreted salivary gland	gi|67083341|gb|AAY66606.1|putative salivary protein [Ixodes scapularis]	1.69603e-78	69	-	-	-	-
isotig23906	-8.5	0	secreted salivary protein	gi|67083705|gb|AAY66787.1|putative secreted salivary protein [Ixodes scapularis]	2.36417e-39	76	-	-	F:serine-type endopeptidase inhibitor activity	-
isotig23721	-8.4	0	secreted salivary protein	gi|67083489|gb|AAY66680.1|putative salivary protein with polylysine tail [Ixodes scapularis]	1.41212e-56	87	-	-	F:serine-type endopeptidase inhibitor activity	-
isotig07121	-8.1	0	secreted salivary protein	gi|67083761|gb|AAY66815.1|putative secreted protein [Ixodes scapularis]	1.91518e-42	76	-	-	F:serine-type endopeptidase inhibitor activity	-
isotig19986	-4.2	0	secreted histamine binding protein of kda	gi|308198922|dbj|BAJ22596.1|lipocalin [Ixodes persulcatus]	3.05206e-17	78	-	-	F:binding	-
isotig19377	-7.1	0	secreted histamine binding	gi|241625505|ref|XP_002407818.1|secreted histamine binding protein, putative [Ixodes scapularis]	1.15878e-39	78	-	-	F:binding	-
isotig21303	-4.1	0	secreted histamine binding	gi|241825943|ref|XP_002416623.1|histamine binding protein, putative [Ixodes scapularis]	1.20023e-22	81	-	-	F:binding	-
isotig17764	-2.4	0	secreted histamine binding	gi|219935297|emb|CAJ20743.1|lipocalin [Ixodes ricinus]	2.22674e-42	98	-	-	F:binding	-
isotig23990	-3.3	0	salivary protein	gi|67083455|gb|AAY66663.1|putative salivary protein [Ixodes scapularis]	2.05987e-35	84	-	-	F:binding	-
isotig17823	-185.5	0	secreted salivary gland	gi|67083615|gb|AAY66743.1|putative salivary protein with Kunitz domains [Ixodes scapularis]	1.8552e-109	85	-	C:extracellular matrix	F:serine-type endopeptidase inhibitor activity	-
isotig20775	-16.1	0	secreted protein	gi|67083639|gb|AAY66755.1|putative secreted protein [Ixodes scapularis]	1.79644e-60	78	-	-	-	-
isotig21111	-9	0	secreted protein	gi|67083607|gb|AAY66739.1|putative salivary secreted protein [Ixodes scapularis]	4.19506e-57	78	-	-	-	-
isotig17224	-7.7	0	secreted protein	gi|67083607|gb|AAY66739.1|putative salivary secreted protein [Ixodes scapularis]	3.43102e-54	72	-	-	-	-
isotig23315	-9.1	0	secreted salivary protein	gi|67083597|gb|AAY66734.1|putative secreted salivary protein [Ixodes scapularis]	1.3365e-47	89	-	-	-	-
isotig23582	-3.7	0	secreted salivary gland	gi|67083673|gb|AAY66772.1|putative salivary protein [Ixodes scapularis]	7.02068e-56	91	-	-	-	-
isotig17184	-2.3	0	20 kda salivary gland	gi|15428300|gb|AAK97820.1|AF209917_120 kDa salivary gland protein [Ixodes scapularis]	7.42879e-79	86	-	-	-	-
isotig22523	-7.6	0	salivary secreted protein	gi|67083451|gb|AAY66661.1|putative salivary secreted protein [Ixodes scapularis]	2.691e-49	85	-	-	-	-
isotig21550	-5.1	0	salivary protein	gi|258404027|emb|CAX16285.1|putative salivary protein [Ixodes ricinus]	3.30685e-34	58	-	-	-	-
isotig23356	-7	0	cysteine rich secreted peptide	gi|56159939|gb|AAV80781.1|putative secreted salivary gland peptide [Ixodes scapularis]	4.96806e-31	80	-	-	-	-
isotig05169	-2.5	0	secreted salivary gland protein 2	gi|33090158|gb|AAP93884.1|secreted protein [Ixodes ricinus]	9.05554e-51	98	-	-	-	-
isotig23138	-4.2	0	secreted protein	gi|51011570|gb|AAT92194.1|18_3 putative 19 kDa secreted protein [Ixodes pacificus]	2.4327e-53	92	-	-	-	-
isotig21253	-79	0	secreted	gi|241036242|ref|XP_002406807.1|secreted protein, putative [Ixodes scapularis]	1.51707e-32	75	-	-	-	-
isotig21952	-8.5	0	salivary protein	gi|258404027|emb|CAX16285.1|putative salivary protein [Ixodes ricinus]	4.40271e-38	74	-	-	-	-
isotig23182	-797.3	0	secreted salivary gland	gi|51011472|gb|AAT92145.1|putative salivary secreted peptide [Ixodes pacificus]	7.6238e-35	81	-	-	-	-
isotig24065	-584	0	secreted salivary protein	gi|22164206|gb|AAM93608.1|AF483686_1putative secreted protein [Ixodes scapularis]	2.12468e-35	79	-	-	F:serine-type endopeptidase inhibitor activity	-
isotig22265	-438.3	0	secreted salivary gland	gi|67083278|gb|AAY66575.1|putative secreted salivary protein [Ixodes scapularis]	1.60677e-19	73	-	-	-	-
isotig24082	-262	0	salivary secreted protein	gi|67083198|gb|AAY66535.1|putative salivary secreted protein [Ixodes scapularis]	8.51008e-16	60	-	-	-	-
isotig21533	-245.8	0	secreted salivary gland	gi|241859766|ref|XP_002416248.1|secreted salivary gland peptide, putative [Ixodes scapularis]	5.63578e-38	67	-	-	-	-
isotig11654	-179	0	secreted	gi|67083425|gb|AAY66648.1|putative secreted protein [Ixodes scapularis]	2.0889e-36	75	-	-	-	-
isotig22961	-163.7	0	secreted protein	gi|67083747|gb|AAY66808.1|putative secreted protein [Ixodes scapularis]	9.70153e-49	71	-	-	-	-
contig01926	-152.2	0	secreted protein	gi|51011470|gb|AAT92144.1|18_2 putative 19 kDa secreted protein [Ixodes pacificus]	2.26525e-96	77	-	-	-	-
isotig22786	-118.3	0	secreted salivary protein	gi|67083287|gb|AAY66579.1|putative secreted salivary protein [Ixodes scapularis]	5.08458e-27	68	-	-	-	-
isotig23590	-94	0	secreted protein	gi|67083309|gb|AAY66590.1|putative secreted protein [Ixodes scapularis]	7.87648e-40	86	-	-	-	-
isotig18584	-92.8	0	secreted salivary gland	gi|67083311|gb|AAY66591.1|putative secreted salivary protein [Ixodes scapularis]	3.33602e-109	87		C:extracellular region	-	-
isotig22579	-73	0	salivary secreted peptide	gi|51011392|gb|AAT92105.1|putative salivary secreted peptide [Ixodes pacificus]	8.19701e-40	76	-	-	-	-
isotig23873	-62.8	0	secreted protein	gi|241843830|ref|XP_002415459.1|secreted protein, putative [Ixodes scapularis]	1.00702e-26	75	-	-	-	-
[truncated: 322 more rows]
